# Supplementary material for: Host specificity driving genetic structure and diversity in ectoparasite populations: Coevolutionary patterns in Apodemus mice and their lice
Source: Ecol Evol. 2018 Oct 3;8(20):10008–22. doi: 10.1002/ece3.4424 (PMC6206178; doi:10.1002/ece3.4424)
Supplement: Supplementary file 16 [file ECE3-8-10008-s016.xlsx]

## Sheet: List1
Table S1: List of sampling localities providing numbers of samples analysed for each organism and marker.
Country	Locality	Abbreviation	Polyplax	No. of individuals			Host	No. of host individuals
			lineage	analysed per gene			species	analysed per gene
				COI	Micro	Concat		Dloop	Micro
Bulgaria	Drangovo	BGDr	Aa	3	6		Aa
	Kabile	BGKa	N	1			As
			-				Af	3
Croatia	Lupoglav	HRLu	Aa	2		1	Aa
	Sunja	HRSu	Aa	2		1	Aa
	Veliko Svinjicko	HRVS	S	4	4	1	Af	2	2
Czech Republic	Benesov nad Cernou	CZBen	S	3	5		Af	2	2
	Blansko	CZBla	N	1			As
	Bochov	CZBo	N	2			As	1
	Ceske Budejovice	CZCB05	S	1			Af
			N	8	8	1	Ax
		CZCB08	N	2			As	9	3
			-				Af	2	2
	CM1	CZCM1	S	15	20		Af	5	4
			N	2			As
	CM2	CZCM2	S	8			Af
	CM3	CZCM3	N	16	15		Af	2	2
	Cvilin	CZCvi	-				Af		3
	Destne v Orl. Horach	CZDOH	-				Af	1
	Doupov	CZDou	S	15	4		Af	5	6
	Hlinsko	CZHlin	-						2
	Hlohovec	CZHlo	-				Af	1
	Choteborky	CZChot	-				Af	2	2
	Jachymov	CZJach	S	8	5		Af	5	6
	Nachod	CZNach	-				Af		2
	Polabi	CZLab	S	3			Af	6
			-				As
	Klatovy	CZKla	-				Af		2
	Ktis	CZKti	-				Af		2
	Litvinov 2005	CZLi05	S	6	6		Af		1
			N	6	7		Ax
	Litvinov 2008	CZLi08	S	17	5	3	Af	14	14
	Litvinov 2010	CZLi10	-				Af	3
	Litvinov 2014	CZLi14	S	12	7		Af		3
	Nachod	CZNach	-						2
	Novy Jicin	CZNJ	S	5		1	Af
			Aa	13			Aa
	Osek	CZOse	N	1			As
	Plzen	CZPl	N	4	3		Af	2	3
	Plesnice	CZPle	N	1			As	2	8
			-				Af	1
	Police nad Metuji	CZPnM	-				Af	2
	Prilepy	CZPri	S	2	2		Af	2	2
			Aa	5	5		Aa
	Rajnochovice		-				Af		4
	Sedlonov	CZSed	-				Af	1
	Slepici Hory	CZSH	S	1			Af
	Struzna	CZStr	S	51	39		Af	22	21
			N	1	3		As
	Trebic	CZTre	-					1
	Vykmanov	CZVyk	S	15	13		Af	1
	Vysocina	CZVys	S	2			Af
	Zajickov	CZZaj	-				As	4	2
Finland	Kuusisto	FIN	-				Af	1	4
France	Briare	FBr	S	1	1	1	Af
			N	1	1		As	2	2
	Guchen	FGu	S	6	7		Af	14	12
			N	13	16	1	Ax
	Py	FPy	N	1	1		Af	1
	Sahorre	FSa	-				As	1
	Sérandon	FSe	-				Af	1
	St-Pere-sur-Loire	FSt	N	1	1	1	As	1	4
	Toulouse	FTou	N	6	8	1	As	8	11
	Villefranche	FVil	-				As	1
Germany	Baiersbronn	DBa	S	17	11		Af	3	2
			N	16	11		As	5	5
	Kotten	DKot	S	9	5		Af	9	4
	Kreinitz	DKrei	S	2			Af	2	9
	Lausa	DLau	S	8	5		Af	7	12
	Nieschutz	DNie	S	1			Af	6
	Pinkowitz	DPin	-				Af	4	4
	Röt	DRo	S	4			Af	3	3
	Sollichau	DSo	S	12	7		Af	6	8
	Strehla	DStr	S			1	Af	3
	Torgau	Dtor	S	17	13	1	Af	12	8
	Wesel	DWes	N	10			Af
Hungary	Bugyi	HBug	-				Af	1
	Debrecen	HDeb	-				Af	1
			-				As		2
Italy	Brinzio	IBri	S	12	14	1	Af	5	6
	Bubbiano	IBu	N	3	3	1	As	4	2
	Civitanova del Sannio	ICiS	N	4	2	1	As	4	3
	Forli del Sannio	IFoS	S	1			Af		2
	Maschiago Primo	IMaP	S	5			Af	2
	Pesche	IPe	N	3			As
Macedonia	Nežilovo	MK6	S	1			Af	2
	Belovodica	MK8	S	3	8		Af	3
	Nižepole	MK9	S	22	14		Af	13	14
	Krusevo	MK10	S	17	17	1	Af	11	6
	Popova Sapka	MK12	S	8	5	1	Af	6	5
Poland	Faszce	PlFa	-				Af	1
	Gant	PLGa	N	1		1	Af	3	2
	Gierzwald	PLGi	Aa	3		1	Aa
	Pultusk	PLPu	N	3		1	Af	1
Russia	Baikal	RuApe	Ape		5	1	Ape
Slovakia	Dunajovice	SKDun	S	10			Af
	Grajciar	SKGra	Aa	6			Aa
	Kechnec	SKKech	S	2			Af
			N	1			Af
			Aa	10	22		Aa,Af,Au
	Kosice	SKKos	Aa	5			Af
			-				Af	1
	Povazie	SKPo	S	14	11		Af	2	3
			Aa	2			Af
	Plavecske Strkoviska	SKPS	Aa	4			Au
	Radvanske Skalky	SKRad	S	1			Af
			Aa	4			Aa
	Rozhanovce	SKRoz	N	1			Af	16	2
	Ruzin	SKRuz	N	4	4		Af, As
			Aa	3	9		Aa,Cg,Au
	Sebastovce	SKSeb	-				Af	4
	Trebisov	SKTre	N	1			Af
			Aa	4			Aa
Serbia	Stara Planina	SrbSP	S	9	4		Af		3
	Zlatibor	SrbZl	N	1			As	1	2
Spain	Barcelona	SPBa	-				As	26	17
United Kingdom	Ashford	GBAs	N	7	8	1	As	6	4
			-				Af	1
	Royal Tunbridge Wells	GBRT	N	2		1	Af	1
	Glasgow	GBSc	N	5	2		As	7	3
	Stroud	GBSt	S	3			Af	8	8
			N	8	8		Ax
Abbreviations for genetic markers : Concat – concatenated dataset (COI+three muclear loci), Micro – microsatellites, N-nonspecific
lineage, S-specific lineage, Aa-lineage with affinity to Apodemus agrarius, Af-Apodemus flavicollis, As-Apodemus sylvaticus,
Aa-Apodemus agrarius, Au-Apodemus uralensis, Ape-Apodemus peninsulae, Ax-Apodemus undetermined,
Cg-Clethrionomys glareolus
