# Supplementary material for: Host specificity driving genetic structure and diversity in ectoparasite populations: Coevolutionary patterns in Apodemus mice and their lice
Source: Ecol Evol. 2018 Oct 3;8(20):10008–22. doi: 10.1002/ece3.4424 (PMC6206178; doi:10.1002/ece3.4424)
Supplement: Supplementary file 17 [file ECE3-8-10008-s017.xlsx]

## Sheet: List2
Table S2: Genetic diversity of specimens from geographic regions I-IV (described in document S1) and subclades based
on mtDNA.
P. serrata S	N	H	h	π	Ө	Tajima's D	Fu and Li's D*	Fu's Fs	R2
I	82	14	0.808	0.00664	0.01213	-1.36754	-1.65799	-2.79	0.0643
II	6	1	-	-	-	-	-	-	-
III	88	15	0.83	0.01153	0.01612	-0.88139	0.69101	-0.378	0.0751
IV	263	42	0.836	0.02219	0.02568	-0.40111	-3.6031**	-4.938	0.0755
mtDNA SEast	164	30	0.915	0.00786	0.01619	-1.50883	-2.61911*	-14.424**	0.0465
mtDNA SWest	188	30	0.714	0.00862	0.02536	-1.98911*	-4.98696**	-11.935*	0.0363**
P. serrata N
I	12	7	0.894	0.02569	0.0226	0.61108	0.0661	1.786	0.179
II	20	8	0.784	0.01363	0.02145	-1.42556	-1.80225	0.885	0.1089
III	32	15	0.903	0.02436	0.02868	-0.55099	-0.27836	-0.174	0.1048
IV	108	44	0.965	0.02182	0.04096	-1.51456	-3.82318**	-15.818**	0.0564
mtDNA N2	61	19	0.928	0.01165	0.0157	-0.82997	-1.18582	-3.991	0.0776
mtDNA N3	36	18	0.897	0.00588	0.01456	-2.03823*	-2.46168	-12.837***	0.0466***
mtDNA N4	6	2	0.6	0.00472	0.00345	1.90989	1.39584	2.759	0.3
mtDNA N5	19	7	0.76	0.00767	0.00751	0.07789	-0.45778	-0.184	0.1356
mtDNA N7,8	16	11	0.95	0.01839	0.01977	-0.28543	0.60383	-1.656	0.1298
A. flavicollis
I	49	40	0.983	0.01451	0.01888	-0.81588	-2.36921	-21.891***	0.0867
II	8	7	0.964	0.03041	0.02507	1.14947	0.81999	1.451	0.2219
III	58	46	0.982	0.01529	0.01802	-0.52183	-2.4865*	-25.016***	0.0892
IV	174	96	0.965	0.01801	0.03514	-1.5522	-6.45081*	-34.486***	0.0537
mtDNA Af1	83	43	0.919	0.00405	0.01607	-2.46427*	-4.74262*	-44.778***	0.0243***
mtDNA Af2	148	96	0.989	0.00756	0.02793	-2.34056*	-3.43487*	-122.807***	0.0272***
A. sylvaticus
I	12	11	1	0.01812	0.0257	-1.45165	-1.32796	-2.122**	0.1341
II	45	41	0.995	0.01632	0.02274	-1.01418	-2.18859	-24.553***	0.0805
III	56	52	0.997	0.02143	0.03805	-1.54752	-3.88557**	-32.609***	0.0766
IV	38	27	0.96	0.02265	0.02044	0.39496	-0.46811	-3.12	0.1416
mtDNA As1	18	17	0.993	0.00777	0.01209	-1.44797	-1.78909	-10.356***	0.0832*
mtDNA As2	9	9	1	0.0113	0.0159	-1.46657	-1.43659	-2.642*	0.0795***
mtDNA As3	66	51	0.986	0.00885	0.01992	-1.9006*	-3.79945**	-43.727***	0.0446***
N – number of specimens; H – number of haplotypes; h – haplotype diversity; π – nucleotide diversity;
Ө - Theta; values in bold indicate significant result for Growth-decline statistics of mismatch distribution
in DNASP. Significant values on neutrality tests in bold; level of significance:* P≤0.05; ** P≤0.02; *** P≤0.001.
