# Supplementary material for: Host specificity driving genetic structure and diversity in ectoparasite populations: Coevolutionary patterns in Apodemus mice and their lice
Source: Ecol Evol. 2018 Oct 3;8(20):10008–22. doi: 10.1002/ece3.4424 (PMC6206178; doi:10.1002/ece3.4424)
Supplement: Supplementary file 18 [file ECE3-8-10008-s018.xlsx]

## Sheet: List2
Table S3: Statistics of Mismatch Distribution of specimens from geographic regions I-IV (described in Document S1)
and subclades based on mtDNA.
	Const.pop	Interval		P	Pop. Growth	Interval		P
	Raggedness	Lower	Upper		Raggedness	Lower	Upper
P. serrata S	0.0296	0.00645	0.06759	0.771	0.0296	0.00579	0.07311	0.744
I	0.0837	0.01895	0.43914	0.512	0.0837	0.01952	0.40147	0.488
II	-	-	-	-	-	-	-	-
III	0.0664	0.01454	0.19609	0.673	0.0664	0.01298	0.20383	0.666
IV	0.0322	0.00746	0.08151	0.689	0.0322	0.00704	0.07372	0.715
mtDNA SEast	0.05	0.0155	0.288	0.356	0.05	0.01524	0.26942	0.394
mtDNA SWest	0.0541	0.01526	0.27778	0.404	0.0541	0.01634	0.27981	0.378
P. serrata N	0.0071	0.00649	0.07233	0.0311	0.0071	0.00759	0.7408	0.03
I	0.0682	0.02066	0.28375	0.554	0.0682	0.01905	0.28398	0.545
II	0.1145	0.01936	0.26964	0.79	0.1145	0.01884	0.29474	0.779
III	0.0304	0.0105	0.12113	0.493	0.0304	0.01038	0.13111	0.457
IV	0.0098	0.00793	0.09149	0.051	0.0098	0.00799	0.08619	0.063
mtDNA N2	0.0708	0.0137	0.21403	0.656	0.0708	0.01426	0.1952	0.682
mtDNA N3	0.0419	0.02618	0.53068	0.0991	0.0419	0.02368	0.49486	0.121
mtDNA N4	0.88	0.06222	0.88	0.989	0.88	0.06222	0.88	0.99251
mtDNA N5	0.105	0.02664	0.49307	0.52853	0.105	0.0263	0.4624	0.517
mtDNA N7,8	0.0601	0.01618	0.2741	0.514	0.0601	0.01813	0.23722	0.504
A. flavicollis	0.0078	0.00578	0.0609	0.07	0.0078	0.00601	0.0618	0.065
I	0.0054	0.00642	0.0666	0.006	0.0054	0.007	0.0718	0.008
II	0.1161	0.03061	0.28061	0.769	0.1161	0.02806	0.024872	0.758
III	0.0044	0.00662	0.05601	0.001	0.0044	0.00619	0.05331	0.004
IV	0.0071	0.0044	0.03552	0.159	0.0071	0.00428	0.03409	0.156
mtDNA Af1	0.0274	0.01572	0.02742	0.084	0.0274	0.01557	0.30413	0.091
mtDNA Af2	0.0086	0.0094	0.1138	0.017	0.0086	0.0096	0.12216	0.019
A. sylvaticus	0.0037	0.00466	0.03994	0.006	0.0037	0.00493	0.04196	0.008
I	0.0311	0.01818	0.18446	0.18	0.0311	0.01917	0.1762	0.187
II	0.005	0.0051	0.04596	0.03	0.005	0.00558	0.04703	0.013
III	0.0109	0.00619	0.06224	0.197	0.0109	0.00649	0.05779	0.209
IV	0.0067	0.00549	0.04836	0.056	0.0067	0.0059	0.4806	0.052
mtDNA As1	0.016	0.01803	0.23525	0.017	0.016	0.01713	0.25315	0.016
mtDNA As2	0.0216	0.02778	0.38272	0.012	0.0216	0.02855	0.35108	0.004
mtDNA As3	0.0052	0.0087	0.1245	0.005	0.0052	0.00958	0.1084	0.001
Const.pop - Constant Population Size Model, Pop. Growth - Population Growth-Decline Model, Raggedness - Raggedness
Statistic r, Lower, Upper - Lower and Upper limit of 95% Confidence, Interval of Coalescent Simulations
