# Supplementary material for: Host specificity driving genetic structure and diversity in ectoparasite populations: Coevolutionary patterns in Apodemus mice and their lice
Source: Ecol Evol. 2018 Oct 3;8(20):10008–22. doi: 10.1002/ece3.4424 (PMC6206178; doi:10.1002/ece3.4424)
Supplement: Supplementary file 19 [file ECE3-8-10008-s019.xlsx]

## Sheet: Afl_ARLEQUIN_results
Table S4: Analysis of Molecular Variance of mtDNA for hierarchically organised poulations of the parasite and two
host species.
		Fixation index			Variation (%)
		ɸST	ɸCT	ɸSC	Among	Among	Within
					groups	populations	populations
						within
						groups
Apodemus flavicollis
geographic regions	I II IV	0.44	0.25	0.24	25.30	18.28	56.42
geographic regions	III IV	0.39	0.18	0.26	18.50	21.30	60.65
Apodemus sylvaticus
geographic regions	I II IV	0.36	0.01	0.35	0.52	35.12	64.37
geographic regions	III IV	0.34	-0.05	0.37	-4.77	38.91	65.86
Polyplax N
geographic regions	I II IV	0.76	0.24	0.68	23.75	52.13	24.12
geographic regions	III IV	0.75	0.18	0.70	17.88	57.15	24.97
mtDNA clusters	N1 - N8	0.78	0.55	0.50	55.31	22.39	22.30
Polyplax S
geographic regions	I II IV	0.86	0.44	0.75	43.56	42.31	14.13
geographic regions	III IV	0.85	0.38	0.76	37.88	47.41	14.71
mtDNA clusters	SEast, Swest	0.88	0.71	0.58	70.67	17.80	12.25
Geographic regions described in Document S1 and mtDNA clusters as in Fig. 2. Significant values (P≤0.05) in bold.
