# Supplementary material for: Host specificity driving genetic structure and diversity in ectoparasite populations: Coevolutionary patterns in Apodemus mice and their lice
Source: Ecol Evol. 2018 Oct 3;8(20):10008–22. doi: 10.1002/ece3.4424 (PMC6206178; doi:10.1002/ece3.4424)
Supplement: Supplementary file 20 [file ECE3-8-10008-s020.xlsx]

## Sheet: List1
Table S5: Polymorphism in 16 loci amplified for Polyplax serrata.
Locus name	Number of alleles in populations	Number of populations with polymorhic locus
L1	1-6	25/32
L2	1-10	32/32
L3	1-5	22/32
L4	2-11	32/32
L5	1-7	28/32
L6	1-5	23/32
L7	1-8	32/32
L8	1-10	28/32
L9	1-7	31/32
L10	1-3	15/32
L11	1-9	31/32
L12	1-6	28/32
L13	1-8	32/32
L14	1-11	29/32
L15	1-11	28/32
L16	1-11	31/32
