# Supplementary material for: Host specificity driving genetic structure and diversity in ectoparasite populations: Coevolutionary patterns in Apodemus mice and their lice
Source: Ecol Evol. 2018 Oct 3;8(20):10008–22. doi: 10.1002/ece3.4424 (PMC6206178; doi:10.1002/ece3.4424)
Supplement: Supplementary file 21 [file ECE3-8-10008-s021.xlsx]

## Sheet: List1
Table S6: HW deviation per each Polyplax serrata population and locus.
Pop S	CZBenS		CZCM1S		HRVS		IBriS		CZVykS		CZJachS		DBaS		NeLauS		DKotS		DSolS		DTorS		CZStrS		CZDouS		MK12S		MK10S		MK8S		MK9S		SKPoS		SrbSPS		FGuS		CZLi14S		CZLiS
Locus	Prob	Signif	Prob	Signif	Prob	Signif	Prob	Signif	Prob	Signif	Prob	Signif	Prob	Signif	Prob	Signif	Prob	Signif	Prob	Signif	Prob	Signif	Prob	Signif	Prob	Signif	Prob	Signif	Prob	Signif	Prob	Signif	Prob	Signif	Prob	Signif	Prob	Signif	Prob	Signif	Prob	Signif	Prob	Signif
L1	0.803785	ns	7.74422e-06	***	0.207316	ns	0.00245397	**	Monomorphic		0.0253473	*	Monomorphic		0.241489	ns	Monomorphic		Monomorphic		0.763824	ns	8.24076e-17	***	Monomorphic		0.0253473	*	1.20799e-05	***	0.0183728	*	0.0286856	*	Monomorphic		0.775097	ns	Monomorphic		Monomorphic		Monomorphic
L2	0.0202567	*	0.00769397	**	0.207316	ns	0.813617	ns	0.151885	ns	0.124652	ns	0.00444352	**	0.135353	ns	Monomorphic		0.838729	ns	0.763824	ns	3.29472e-13	***	0.0455003	*	0.0253473	*	0.323591	ns	0.0365648	*	0.375267	ns	0.874508	ns	Monomorphic		0.235498	ns	Monomorphic		0.461105	ns
L3	Monomorphic		Monomorphic		0.0460117	*	Monomorphic		0.587811	ns	0.0185661	*	Monomorphic		Monomorphic		Monomorphic		Monomorphic		Monomorphic		3.99854e-07	***	Monomorphic		0.0253473	*	0.00215745	**	0.115843	ns	0.421284	ns	Monomorphic		Monomorphic		0.00815097	**	0.807973	ns	0.000911119	***
L4	0.0185661	*	0.908707	ns	0.230139	ns	5.19671e-05	***	0.248954	ns	0.957661	ns	0.437293	ns	0.241489	ns	0.709388	ns	0.0700765	ns	0.839506	ns	7.71619e-06	***	0.230139	ns	0.0253473	*	0.440433	ns	0.0227899	*	0.00113608	**	0.0110138	*	0.171797	ns	0.00290515	**	0.243708	ns	0.475395	ns
L5	0.0202567	*	Monomorphic		Monomorphic		0.415987	ns	0.928177	ns	0.57615	ns	0.0111457	*	Monomorphic		Monomorphic		0.00815097	**	9.53741e-06	***	1.18532e-31	***	0.696186	ns	0.0253473	*	1.91231e-05	***	Monomorphic		0.93403	ns	0.000911119	***	0.350648	ns	0.00815097	**	0.659243	ns	0.874508	ns
L6	0.0253473	*	Monomorphic		Monomorphic		Monomorphic		Monomorphic		Monomorphic		0.527089	ns	Monomorphic		Monomorphic		0.00815097	**	0.000311491	***	0.935359	ns	Monomorphic		0.0253473	*	0.0089036	**	Monomorphic		0.885325	ns	Monomorphic		1	ns	Monomorphic		Monomorphic		Monomorphic
L7	0.241489	ns	8.36752e-05	***	0.261464	ns	0.0457952	*	0.00174954	**	0.803785	ns	0.413437	ns	0.0253473	*	0.803785	ns	0.393685	ns	0.957133	ns	0.614663	ns	0.0455003	*	0.0185661	*	0.347952	ns	0.917532	ns	0.669155	ns	Monomorphic		0.0455003	*	0.063489	ns	0.838729	ns	0.224305	ns
L8	0.0202567	*	7.74422e-06	***	0.775097	ns	0.000462943	***	Monomorphic		Monomorphic		0.874508	ns	Monomorphic		Monomorphic		Monomorphic		0.885325	ns	0.935359	ns	Monomorphic		0.0253473	*	0.367047	ns	0.725445	ns	0.0646091	ns	Monomorphic		0.0460117	*	Monomorphic		Monomorphic		Monomorphic
L9	0.164476	ns	0.00014622	***	0.0460117	*	3.63204e-06	***	0.108411	ns	Monomorphic		0.198478	ns	Monomorphic		Monomorphic		0.0387301	*	0.885325	ns	0.731686	ns	0.775097	ns	0.0253473	*	0.0144652	*	0.440493	ns	0.0448279	*	0.740144	ns	0.339379	ns	Monomorphic		Monomorphic		0.21799	ns
L10	0.0185661	*	Monomorphic		0.775097	ns	0.000182811	***	Monomorphic		Monomorphic		Monomorphic		Monomorphic		Monomorphic		0.170131	ns	0.630701	ns	0.935359	ns	Monomorphic		Monomorphic		0.597081	ns	0.345779	ns	0.215725	ns	Monomorphic		Monomorphic		0.260028	ns	Monomorphic		0.874508	ns
L11	0.17812	ns	0.908707	ns	0.775097	ns	9.1461e-05	***	0.000759352	***	0.57615	ns	0.392134	ns	Monomorphic		Monomorphic		0.859993	ns	0.140213	ns	0.221941	ns	0.775097	ns	0.0253473	*	7.63238e-05	***	0.154035	ns	0.00444095	**	0.00708153	**	0.0455003	*	0.0700765	ns	0.647483	ns	0.573772	ns
L12	0.0253473	*	Monomorphic		0.775097	ns	0.000182811	***	Monomorphic		Monomorphic		0.600503	ns	0.803785	ns	0.0253473	*	Monomorphic		0.630701	ns	Monomorphic		Monomorphic		0.0253473	*	0.282778	ns	0.16079	ns	0.117382	ns	Monomorphic		0.0455003	*	0.00815097	**	Monomorphic		0.0356823	*
L13	0.207316	ns	2.39618e-07	***	0.775097	ns	0.00468249	**	0.11918	ns	0.57615	ns	0.411752	ns	0.241489	ns	0.803785	ns	0.127681	ns	0.00436374	**	0.000966741	***	0.529643	ns	0.0253473	*	0.194388	ns	0.0944656	ns	0.00135038	**	0.0150934	*	0.207316	ns	0.137561	ns	0.141599	ns	0.199196	ns
L14	0.244697	ns	7.74422e-06	***	Monomorphic		0.00578803	**	0.000328546	***	0.124652	ns	0.000529156	***	Monomorphic		Monomorphic		Monomorphic		Monomorphic		0.369213	ns	0.775097	ns	0.0253473	*	0.00335429	**	0.752138	ns	0.392195	ns	0.879426	ns	Monomorphic		0.00183462	**	0.838729	ns	0.000911119	***
L15	Monomorphic		0.204233	ns	0.628837	ns	5.21812e-07	***	Monomorphic		Monomorphic		0.631827	ns	0.241489	ns	Monomorphic		0.0183728	*	0.353853	ns	0.0106257	*	0.207316	ns	0.0253473	*	0.0154959	*	0.0942678	ns	0.000490737	***	Monomorphic		0.0455003	*	0.0286856	*	0.859993	ns	0.654721	ns
L16	Monomorphic		7.74422e-06	***	0.637352	ns	2.46974e-05	***	0.316565	ns	0.803785	ns	0.338473	ns	Monomorphic		Monomorphic		0.659243	ns	0.000311491	***	0.934494	ns	0.2173	ns	0.0253473	*	0.0704802	ns	0.0877603	ns	0.072189	ns	0.740144	ns	Monomorphic		Monomorphic		0.427355	ns	0.26657	ns
Pop N	CZCBN		CZCM3N		CZLi05N		DBaN		PLPuN		SKRuzN		FGuN		FTouN		GBAsN		GBStN
Locus	Prob	Signif	Prob	Signif	Prob	Signif	Prob	Signif	Prob	Signif	Prob	Signif	Prob	Signif	Prob	Signif	Prob	Signif	Prob	Signif
L1	0.46593	ns	0.307342	ns	Monomorphic		0.000911119	***	Monomorphic		0.2173	ns	0.7537	ns	0.547667	ns	0.445328	ns	0.686168	ns
L2	0.410499	ns	0.51833	ns	0.514165	ns	0.197278	ns	0.350648	ns	0.2173	ns	0.00917919	**	0.0439839	*	0.00113398	**	0.193265	ns
L3	0.345779	ns	0.000107511	***	Monomorphic		0.0122083	*	0.504985	ns	Monomorphic		0.129662	ns	0.409497	ns	0.00467773	**	0.9487	ns
L4	0.130834	ns	0.544125	ns	0.0658705	ns	0.068657	ns	0.0460117	*	0.207316	ns	0.605388	ns	0.40851	ns	0.0389834	*	0.28149	ns
L5	0.819525	ns	0.681707	ns	0.859993	ns	3.29167e-06	***	0.0455003	*	0.0619688	ns	0.629625	ns	0.0450435	*	Monomorphic		0.076859	ns
L6	0.409075	ns	0.0227756	*	Monomorphic		0.0118166	*	0.350648	ns	0.226614	ns	0.0122239	*	0.195384	ns	0.266403	ns	0.148255	ns
L7	0.483698	ns	0.769146	ns	0.84734	ns	0.00026728	***	Monomorphic		0.527585	ns	0.0147866	*	0.850436	ns	0.00811363	**	0.200873	ns
L8	0.647457	ns	0.150618	ns	0.127681	ns	0.0144275	*	0.350648	ns	0.171797	ns	0.0289588	*	0.124652	ns	0.179546	ns	0.115235	ns
L9	0.587219	ns	0.135867	ns	0.289918	ns	0.0547894	ns	0.244697	ns	0.558141	ns	0.00247007	**	0.393685	ns	0.718861	ns	0.511394	ns
L10	Monomorphic		Monomorphic		0.838729	ns	0.458473	ns	Monomorphic		Monomorphic		0.994497	ns	Monomorphic		Monomorphic		0.00467773	**
L11	0.0944656	ns	0.0147465	*	0.10256	ns	0.0585118	ns	0.0455003	*	0.628837	ns	0.527431	ns	0.478862	ns	0.268293	ns	0.409075	ns
L12	0.862199	ns	0.413994	ns	0.270289	ns	6.52311e-05	***	0.0455003	*	0.2173	ns	0.767288	ns	0.188134	ns	0.361805	ns	0.102108	ns
L13	0.27646	ns	0.371062	ns	0.63025	ns	0.091004	ns	0.0455003	*	0.0460117	*	0.999653	ns	0.978481	ns	0.00467773	**	0.519471	ns
L14	0.345779	ns	0.390497	ns	0.270289	ns	0.0112205	*	0.0455003	*	0.543813	ns	0.730621	ns	0.659243	ns	0.0427553	*	0.348927	ns
L15	Monomorphic		0.0447066	*	Monomorphic		0.0385292	*	1	ns	0.930916	ns	1.56524e-05	***	0.0687155	ns	0.000400438	***	0.00113398	**
L16	0.728627	ns	6.94037e-05	***	0.84734	ns	0.00665942	**	0.2173	ns	0.339379	ns	0.000424243	***	0.0510476	ns	0.00679484	**	0.0597519	ns
Pop S – populations belonging to the S lineage; Pop N – populations belonging to the N lineage; levels of significance: ns – nonsignificant, * - P (0.05-0.01), ** - P (0.01-0.001), ** - P(<0.001).
