# Supplementary material for: Host specificity driving genetic structure and diversity in ectoparasite populations: Coevolutionary patterns in Apodemus mice and their lice
Source: Ecol Evol. 2018 Oct 3;8(20):10008–22. doi: 10.1002/ece3.4424 (PMC6206178; doi:10.1002/ece3.4424)
Supplement: Supplementary file 22 [file ECE3-8-10008-s022.xlsx]

## Sheet: List1
Table S7: Gene diversity (H) for 14 S and N louse lineage populations with original
frequencies and frequecies corrected with Micro-checker.
Population	Original freq.	Corr.freq.
CZBenS	0.5159	0.5195
CZCM1S	0.1684	0.1646
IBriS	0.4272	0.4002
DBaS	0.4455	0.4518
CZStrS	0.2997	0.2804
SKPoS	0.1862	0.1733
FGuS	0.394	0.3904
CZCB08N	0.5661	0.5661
CZCM3N	0.587	0.5798
IBuN	0.6643	0.6643
DBaN	0.5929	0.6651
CZStrN	0.6094	0.6094
SKRuzN	0.6589	0.6586
FGuN	0.6346	0.6299
Abbreviations: Original freq.-Gene diversities counted with original frequencies,
Corr.freq.-Gene diversities counted with corrected frequencies according to Micro-checker
Population abbreviations as in Table S1.
