# Supplementary material for: Host specificity driving genetic structure and diversity in ectoparasite populations: Coevolutionary patterns in Apodemus mice and their lice
Source: Ecol Evol. 2018 Oct 3;8(20):10008–22. doi: 10.1002/ece3.4424 (PMC6206178; doi:10.1002/ece3.4424)
Supplement: Supplementary file 23 [file ECE3-8-10008-s023.xlsx]

## Sheet: List1
Table S8: Pairwise FST values between populations of Polyplax serrata S lineage, N lineage, Apodemus flavicollis and A. sylvaticus.																c
Abbreviations of populations as in Table S1.
Polyplax serrata S lineage				Polyplax serrata N lineage				Apodemus flavicollis				Apodemus sylvaticus
Pop1	Pop2	Pairwise FST		Pop1	Pop2	Pairwise FST		Pop1	Pop2	Pairwise FST		Pop1	Pop2	Pairwise FST
MK9S	MK8S	0.041097		CZCM3N	CZStrN	0.103839		CZLi05	CZStr	0.0327501		FTou	SPBa	0.0360724
CZVykS	CZStrS	0.0458644		FGuN	GBStN	0.111133		CZDou	CZStr	0.0374061		DBa	SPBa	0.0657293
MK9S	MK10S	0.0608772		CZCM3N	GBStN	0.114756		CZLi05	DTor	0.048161		SPBa	CZPl	0.0664767
DKotS	DTorS	0.0697982		CZCM3N	SKRuzN	0.12144		CZDou	CZLi05	0.0496527		FTou	CZPl	0.070611
DLauS	DTorS	0.0919706		GBAsN	GBStN	0.122124		DLau	DPin	0.0496918		FGu	SPBa	0.0720906
MK10S	MK8S	0.0946709		FGuN	FTouN	0.126025		IBri	CZStr	0.0502371		FTou	DBa	0.0756048
CZStrS	CZDouS	0.117616		CZPlN	GBStN	0.128366		IBri	CZLi05	0.0509504		DBa	CZPl	0.0778646
CZLi05S	CZLi05N	0.136826		CZCB08N	CZCM3N	0.135027		MK9	DKrei	0.0518931		GBAs	SPBa	0.0840063
CZVykS	CZDouS	0.149639		FGuN	CZCM3N	0.138649		DKrei	DLau	0.0542959		FStP	SPBa	0.0870227
MK9S	FGuS	0.153381		CZCM3N	FTouN	0.140906		MK9	DSol	0.0545978		GBAs	GBSt	0.0871399
MK9S	CZLi05S	0.156259		CZStrN	GBStN	0.158453		MK9	DLau	0.0551997		GBAs	DBa	0.0966012
MK9S	MK12S	0.159504		FTouN	GBStN	0.159164		CZDou	IBri	0.0561873		FTou	GBAs	0.101466
DLauS	DSolS	0.16309		CZCB08N	SKRuzN	0.166208		MK10	CZStr	0.0572897		GBSt	DBa	0.101603
MK9S	IBriS	0.165117		FGuN	CZPlN	0.167912		CZLi05	MK10	0.057644		GBSt	SPBa	0.102538
DBaS	CZStrS	0.166599		CZStrN	SKRuzN	0.171162		DLau	DSol	0.0582892		FTou	FGu	0.107503
DLauS	CZStrS	0.168569		CZCM3N	CZPlN	0.171475		DTor	CZStr	0.058374		FTou	FStP	0.110641
MK12S	MK10S	0.168666		FGuN	GBAsN	0.172408		MK10	DTor	0.0585011		CZCB08	CZPl	0.112577
DTorS	CZStrS	0.181444		FGuN	SKRuzN	0.174345		MK10	DKrei	0.0611642		GBAs	CZPl	0.118054
MK9S	DBaS	0.18257		FGuN	CZCB08N	0.177239		CZLi05	DKrei	0.0620953		GBSc	SPBa	0.119405
MK8S	FGuS	0.183576		FGuN	CZStrN	0.182511		CZCvi	CZLi05	0.0632933		ICiS	SPBa	0.119666
CZLi05S	MK8S	0.188563		SKRuzN	GBStN	0.18392		DKrei	CZStr	0.0646125		FTou	GBSt	0.120298
CZVykS	DBaS	0.189585		CZCB08N	GBStN	0.1855		CZLi05	SKPo	0.0658058		FBri	SPBa	0.120896
IBriS	MK8S	0.194757		CZCM3N	GBScN	0.188419		DKot	CZStr	0.0659727		CZCB08	DBa	0.121259
DBaS	DTorS	0.195659		FGuN	ICiSN	0.19639		CZLi05	DBa	0.0666066		GBAs	GBSc	0.123841
DSolS	DTorS	0.19604		CZPlN	GBAsN	0.198948		CZLi05	DKot	0.0673816		CZCB08	SPBa	0.124249
DBaS	MK8S	0.196502		CZCM3N	GBAsN	0.202347		MK9	DPin	0.0689963		FStP	CZPl	0.125859
MK9S	CZLi05N	0.196917		CZStrN	FTouN	0.203245		DKrei	DSol	0.069023		GBSt	CZPl	0.131608
MK9S	HRVSS	0.198099		ICiSN	GBStN	0.203811		DKot	DTor	0.0693183		FGu	GBAs	0.132733
CZLi05S	CZStrS	0.200722		GBScN	GBStN	0.207725		CZCvi	CZStr	0.069438		FGu	DBa	0.134479
CZLi05S	DBaS	0.201414		CZCM3N	PLPuN	0.211205		CZDou	DKrei	0.0729959		FTou	GBSc	0.13599
MK12S	MK8S	0.201734		PLPuN	SKRuzN	0.211897		FGu	MK10	0.0732526		HDeb	SPBa	0.136141
CZVykS	CZLi05S	0.203834		CZStrN	CZPlN	0.212339		CZDou	MK10	0.0737631		FStP	DBa	0.13667
MK9S	CZStrS	0.203839		CZCB08N	CZStrN	0.217124		DKrei	DTor	0.0738361		FTou	ICiS	0.136966
MK10S	FGuS	0.203904		CZPlN	FTouN	0.219574		IBri	DTor	0.0743414		ICiS	DBa	0.137173
CZLi05S	DTorS	0.203937		DBaN	SKRuzN	0.222278		DPin	DSol	0.0746793		GBSt	GBSc	0.139873
CZLi05S	MK10S	0.204048		CZPlN	SKRuzN	0.223954		DBa	CZStr	0.0764089		DBa	GBSc	0.142737
MK9S	CZVykS	0.204316		CZStrN	GBScN	0.224209		CZDou	DTor	0.0775135		ICiS	CZPl	0.143448
CZVykS	DTorS	0.204331		FGuN	PLPuN	0.225523		SKPo	CZStr	0.0778567		CZCB08	GBSt	0.145357
DBaS	DLauS	0.207103		SKRuzN	FTouN	0.226022		CZDou	DKot	0.0794443		SPBa	Srb	0.14587
IBriS	MK10S	0.209017		CZCM3N	DBaN	0.226842		IBri	DKot	0.079523		FTou	FBri	0.146544
CZStrS	CZLi05N	0.209307		CZCB08N	FTouN	0.228096		IBri	MK10	0.0800067		FTou	CZCB08	0.148275
DBaS	CZLi05N	0.209911		PLPuN	CZPlN	0.230456		MK10	DKot	0.0802333		FGu	CZPl	0.148281
DBaS	DSolS	0.211117		CZStrN	GBAsN	0.233602		MK9	MK10	0.0806969		CZCB08	GBAs	0.149929
CZLi05S	FGuS	0.211801		FGuN	GBScN	0.24137		CZCvi	IBri	0.0814605		IBu	SPBa	0.151259
CZBenS	SKPoS	0.213403		PLPuN	GBStN	0.242208		IBri	DKrei	0.0818499		HDeb	DBa	0.151738
DSolS	CZStrS	0.216119		FGuN	DBaN	0.243996		MK10	MK12	0.0822191		FTou	IBu	0.151814
MK9S	CZJachS	0.220571		IBuN	GBStN	0.245916		DKot	DKrei	0.0828085		FBri	DBa	0.153464
CZJachS	CZStrS	0.224769		DBaN	GBStN	0.246551		FGu	DKrei	0.0831337		IBu	DBa	0.158239
CZBenS	CZStrS	0.22515		CZCB08N	CZPlN	0.246632		DKrei	DPin	0.0846759		FTou	HDeb	0.158421
MK9S	CZBenS	0.22704		CZCM3N	ICiSN	0.248492		CZJach	CZLi05	0.0849722		HDeb	CZPl	0.160847
MK9S	CZDouS	0.22785		CZCB08N	GBAsN	0.248728		DBa	DTor	0.0854134		FTou	Srb	0.161292
CZVykS	CZLi05N	0.228934		CZStrN	PLPuN	0.250738		CZJach	CZStr	0.0862341		FGu	GBSc	0.163541
MK9S	DTorS	0.232212		FTouN	GBAsN	0.251374		FGu	CZLi05	0.0866732		GBSc	CZPl	0.167215
CZStrS	MK8S	0.234055		SKRuzN	GBAsN	0.252652		CZDou	DBa	0.086796		DBa	Srb	0.171701
DBaS	MK10S	0.237706		ICiSN	SKRuzN	0.253399		MK10	DBa	0.0876818		FStP	ICiS	0.172522
MK8S	CZLi05N	0.238102		GBScN	FTouN	0.257747		MK9	CZLi05	0.08841		FGu	FStP	0.172895
CZVykS	DSolS	0.238107		DBaN	CZStrN	0.262836		IBri	DBa	0.0889546		FStP	GBAs	0.175304
CZBenS	DBaS	0.23815		CZCB08N	ICiSN	0.263303		CZBen	CZStr	0.090049		Srb	CZPl	0.177945
HRVSS	MK10S	0.241789		PLPuN	FTouN	0.269284		MK9	FGu	0.0902057		FStP	HDeb	0.178675
CZVykS	DLauS	0.243191		CZCB08N	DBaN	0.269664		CZJach	DKrei	0.0926453		FBri	GBAs	0.180985
DBaS	FGuS	0.24624		CZCM3N	IBuN	0.271633		FGu	CZStr	0.092649		FGu	GBSt	0.181006
CZBenS	CZLi05S	0.247079		GBScN	SKRuzN	0.272002		FGu	IBri	0.0928763		FBri	CZPl	0.181508
HRVSS	MK8S	0.249222		ICiSN	FTouN	0.277091		DBa	DKot	0.0930319		IBu	CZPl	0.181874
FGuS	CZLi05N	0.249767		GBScN	GBAsN	0.277308		CZCvi	CZDou	0.0936085		FBri	FStP	0.185937
CZVykS	MK8S	0.252273		FGuN	IBuN	0.278906		DBa	DKrei	0.0940819		GBAs	ICiS	0.190517
DBaS	CZDouS	0.25666		ICiSN	CZPlN	0.280824		DTor	SKPo	0.095671		CZCB08	HDeb	0.192801
CZLi05S	DSolS	0.256695		PLPuN	GBAsN	0.287826		CZLi05	MK12	0.0958246		GBSt	ICiS	0.193011
CZBenS	CZCM1S	0.259723		IBuN	FTouN	0.289798		CZDou	SKPo	0.0958705		CZCB08	FStP	0.193599
DTorS	CZLi05N	0.26046		ICiSN	CZStrN	0.292547		CZDou	CZJach	0.0963603		SPBa	Str	0.194774
MK10S	CZLi05N	0.260697		DBaN	CZPlN	0.298537		MK10	DSol	0.0969257		FBri	GBSt	0.195736
CZLi05S	DLauS	0.261484		DBaN	FTouN	0.299797		MK12	MK10	0.0975215		GBAs	IBu	0.197014
MK9S	SrbSPS	0.261817		CZCB08N	PLPuN	0.301767		FGu	DTor	0.0979478		Str	CZPl	0.198302
DKotS	CZStrS	0.26324		ICiSN	DBaN	0.302683		MK12	CZStr	0.0983426		DBa	Str	0.199299
MK9S	DSolS	0.263985		ICiSN	GBAsN	0.307066		IBri	SKPo	0.0985528		FStP	Srb	0.200356
CZBenS	CZVykS	0.264764		IBuN	CZPlN	0.307202		CZBen	CZLi05	0.0987724		CZCB08	FGu	0.200365
CZStrS	FGuS	0.265094		GBScN	CZPlN	0.308412		MK9	CZStr	0.09888		GBSt	HDeb	0.200462
CZDouS	CZLi05N	0.269006		IBuN	SKRuzN	0.314591		CZLi05	CZRaj	0.0989259		CZCB08	GBSc	0.200945
CZLi05S	CZDouS	0.269516		CZCB08N	GBScN	0.319702		CZCM3	DKrei	0.0995282		FStP	GBSt	0.201544
CZBenS	MK8S	0.270098		IBuN	GBAsN	0.322643		MK12	CZRaj	0.100014		IBu	ICiS	0.202764
CZJachS	MK10S	0.27013		DBaN	GBAsN	0.328484		CZCvi	DKot	0.100186		GBSt	IBu	0.203006
CZJachS	MK8S	0.271913		IBuN	CZStrN	0.34197		MK9	CZJach	0.100335		GBAs	HDeb	0.203224
CZStrS	SKPoS	0.272184		IBuN	ICiSN	0.344566		CZCvi	DTor	0.100779		FBri	HDeb	0.206741
CZBenS	CZLi05N	0.272829		ICiSN	PLPuN	0.345231		CZDou	FGu	0.100808		FGu	ICiS	0.207424
DTorS	MK8S	0.272998		DBaN	GBScN	0.348588		MK9	DTor	0.100898		CZCB08	ICiS	0.210459
CZBenS	DSolS	0.273028		CZCB08N	IBuN	0.348821		MK10	SKPo	0.101044		FBri	FGu	0.210821
DLauS	DKotS	0.274161		DBaN	PLPuN	0.354864		MK10	DLau	0.102935		CZCB08	FBri	0.216802
MK9S	SKPoS	0.274163		IBuN	DBaN	0.368876		MK12	DTor	0.103482		FTou	Str	0.218126
MK9S	DLauS	0.276		IBuN	GBScN	0.370143		CZJach	CZRaj	0.104001		CZCB08	Str	0.218332
CZCM1S	CZLi05N	0.277447		PLPuN	GBScN	0.380047		CZCM3	DLau	0.104096		ICiS	HDeb	0.218492
CZStrS	MK10S	0.278698		ICiSN	GBScN	0.381346		CZJach	CZLi05	0.104254		ICiS	Srb	0.220234
SKPoS	CZLi05N	0.279122		IBuN	PLPuN	0.387869		MK9	CZCM3	0.104359		HDeb	GBSc	0.226859
CZBenS	DTorS	0.28199						CZCvi	MK10	0.10443		GBAs	Srb	0.227718
CZDouS	MK8S	0.282043						CZLi05	SKRuz	0.104813		GBSt	Srb	0.22791
CZVykS	MK10S	0.282577						MK10	CZRaj	0.105618		Jach	SPBa	0.228271
CZCM1S	CZLi05S	0.284537						CZRaj	CZStr	0.10581		FStP	GBSc	0.230399
MK10S	SrbSPS	0.28719						MK9	IBri	0.106021		FGu	HDeb	0.230437
IBriS	CZLi05S	0.288684						CZChot	CZLi05	0.106101		FrVi	SPBa	0.232267
CZJachS	CZLi05S	0.290124						CZLi05	MK12	0.107072		FGu	Srb	0.233893
DLauS	CZLi05N	0.290742						IBri	CZJach	0.107215		FStP	IBu	0.236133
IBriS	DBaS	0.2933						CZBen	DTor	0.107422		SPBa	Zaj	0.237537
DTorS	MK10S	0.295924						MK12	DKrei	0.108488		FGu	IBu	0.239027
DSolS	CZLi05N	0.296445						DKrei	SKPo	0.109213		FBri	ICiS	0.239455
MK8S	SrbSPS	0.29781						CZChot	CZStr	0.109927		FTou	FrVi	0.239775
CZJachS	CZLi05N	0.298252						CZCvi	DKrei	0.109962		Chor	HDeb	0.240682
DBaS	SKPoS	0.298818						FGu	DLau	0.110016		HDeb	Srb	0.241054
CZLi05S	MK12S	0.299558						FGu	DKot	0.110403		FBri	GBSc	0.242005
CZLi05S	DKotS	0.302356						IBri	SKRuz	0.110646		FrSe	SPBa	0.246936
HRVSS	CZLi05S	0.302394						FGu	DSol	0.110972		FTou	FrSe	0.246957
DSolS	MK8S	0.304108						DLau	CZPl	0.112043		ICiS	GBSc	0.249929
MK9S	CZCM1S	0.304217						MK12	CZStr	0.112569		GBSc	Srb	0.249965
IBriS	CZLi05N	0.304231						CZLi05	DSol	0.113344		GBAs	Str	0.251993
CZBenS	MK10S	0.305058						DSol	CZStr	0.113639		FrSe	DBa	0.255111
DTorS	CZDouS	0.30657						CZJach	MK10	0.113879		Chor	SPBa	0.255581
CZBenS	FGuS	0.306751						MK9	CZDou	0.113893		GBSt	Str	0.256485
CZLi05S	SKPoS	0.309179						MK9	CZPl	0.114008		IBu	GBSc	0.260323
DBaS	DKotS	0.309341						CZDou	GBSt	0.114378		Chor	DBa	0.262059
CZDouS	MK10S	0.313715						MK10	SKRuz	0.114592		FTou	Zaj	0.262648
CZVykS	CZJachS	0.313717						CZJach	DKot	0.114642		CZCB08	Srb	0.263007
CZJachS	FGuS	0.31536						CZChot	MK10	0.114646		FTou	Jach	0.263588
IBriS	MK12S	0.316928						DLau	DTor	0.11483		FBri	IBu	0.263617
CZJachS	CZDouS	0.317582						HRVS	DLau	0.115003		Jach	DBa	0.265326
CZCM1S	SKPoS	0.319731						CZKti	CZStr	0.115126		IBu	Srb	0.266156
HRVSS	MK12S	0.320422						CZJach	DKrei	0.115206		DBa	Zaj	0.266543
DSolS	MK10S	0.321382						SKRuz	CZStr	0.115446		FStP	Str	0.266884
CZCM1S	DSolS	0.321778						HRVS	DKrei	0.115574		CZCB08	IBu	0.269624
CZJachS	DBaS	0.322665						DLau	CZStr	0.115588		IBu	HDeb	0.270634
DTorS	FGuS	0.323718						CZBen	MK10	0.115686		FrSe	CZPl	0.271686
MK9S	DKotS	0.324105						CZLi05	GBSt	0.115738		FBri	Srb	0.271986
CZCM1S	DBaS	0.324353						CZCM3	DPin	0.115785		FGu	FrVi	0.273152
MK12S	FGuS	0.326525						CZJach	DTor	0.116622		FrVi	DBa	0.274018
CZJachS	DTorS	0.326891						CZDou	SKRuz	0.116764		CZPl	Zaj	0.276702
DBaS	MK12S	0.327336						MK9	HRVS	0.116839		FBri	Chor	0.280528
IBriS	FGuS	0.329965						MK12	DTor	0.116986		Chor	CZPl	0.283444
CZVykS	FGuS	0.330882						CZStr	GBSt	0.117353		FGu	Str	0.288595
DLauS	MK8S	0.331569						CZJach	CZStr	0.117575		Jach	HDeb	0.289614
MK8S	SKPoS	0.332504						CZCvi	SKPo	0.117836		FTou	Chor	0.292182
CZCM1S	CZStrS	0.333464						DKrei	CZRaj	0.118574		FrVi	GBAs	0.292185
CZBenS	DLauS	0.333538						IBri	MK12	0.118712		Jach	CZPl	0.300256
CZVykS	SKPoS	0.336931						MK10	DPin	0.119496		FBri	Jach	0.301705
DSolS	SKPoS	0.339847						MK12	DKot	0.119885		FBri	FrVi	0.302184
DLauS	MK10S	0.34297						CZBen	CZDou	0.120052		ICiS	Str	0.303805
CZBenS	CZJachS	0.343587						DTor	CZRaj	0.12029		CZCB08	Chor	0.305116
HRVSS	CZLi05N	0.344937						FGu	DPin	0.120393		FrVi	CZPl	0.305395
HRVSS	CZDouS	0.345934						CZCM3	DSol	0.12045		FStP	Zaj	0.306616
DTorS	SKPoS	0.349628						CZDou	MK12	0.120554		GBAs	Jach	0.307513
HRVSS	CZStrS	0.351173						CZLi05	DLau	0.120807		FrSe	GBAs	0.309936
CZCM1S	CZVykS	0.351873						CZJach	MK10	0.120954		GBAs	Zaj	0.310621
DSolS	CZDouS	0.352103						MK9	DKot	0.121045		GBSc	Str	0.312764
DLauS	CZDouS	0.354787						DPin	CZPl	0.12121		FStP	Jach	0.314607
HRVSS	DBaS	0.35566						CZJach	DLau	0.12193		FrSe	GBSt	0.315126
MK12S	CZLi05N	0.356715						DKot	CZRaj	0.122061		FrSe	FStP	0.315221
MK12S	SrbSPS	0.357858						CZCvi	DBa	0.122592		FGu	Jach	0.320155
CZCM1S	DTorS	0.359573						FGu	MK12	0.122758		CZCB08	Zaj	0.320658
DKotS	DSolS	0.359996						DKrei	PlGa	0.122936		GBSt	Zaj	0.321287
MK10S	SKPoS	0.361121						MK12	DBa	0.122951		FGu	Zaj	0.323728
CZBenS	MK12S	0.362551						CZJach	DSol	0.123456		GBAs	Chor	0.326833
IBriS	DSolS	0.365079						DSol	DTor	0.123767		GBSt	Jach	0.329747
CZCM1S	MK8S	0.366863						CZBen	IBri	0.124427		HDeb	Str	0.331903
CZBenS	CZDouS	0.368062						CZDou	CZRaj	0.124934		GBSt	Chor	0.332858
CZDouS	FGuS	0.368068						CZJach	MK12	0.125073		FStP	Chor	0.334407
IBriS	CZStrS	0.36854						MK9	SrbSP	0.125355		FStP	FrVi	0.334803
CZLi05S	SrbSPS	0.369252						CZChot	IBri	0.125424		FGu	FrSe	0.334861
SKPoS	FGuS	0.371318						MK9	MK12	0.125609		FrVi	GBSt	0.337102
IBriS	CZVykS	0.371488						CZBen	DKrei	0.126022		ICiS	Jach	0.337805
CZVykS	DKotS	0.372356						MK12	DKrei	0.126035		Srb	Str	0.338862
HRVSS	CZVykS	0.37495						MK9	CZCB08	0.12635		CZCB08	FrSe	0.339549
CZBenS	IBriS	0.376127						FGu	DBa	0.1265		CZCB08	Jach	0.340638
DSolS	FGuS	0.377063						CZJach	DBa	0.126556		Chor	GBSc	0.343817
DLauS	SKPoS	0.377905						DBa	SKPo	0.127415		FBri	Str	0.349993
CZCM1S	MK10S	0.378272						HRVS	DSol	0.127457		ICiS	Zaj	0.356049
CZCM1S	IBriS	0.37841						CZCM3	CZPl	0.127608		Jach	GBSc	0.357124
DKotS	CZLi05N	0.381712						CZDou	CZChot	0.127888		GBSc	Zaj	0.357318
CZCM1S	FGuS	0.381958						CZJach	DBa	0.128584		FrSe	ICiS	0.358063
IBriS	DTorS	0.38335						FGu	CZChot	0.128747		FrSe	GBSc	0.363086
IBriS	SrbSPS	0.384532						CZCM3	FGu	0.128771		IBu	Str	0.368066
HRVSS	DTorS	0.388474						CZCM3	MK10	0.129178		FrVi	GBSc	0.370377
DKotS	MK8S	0.389098						CZDou	MK12	0.12946		FBri	FrSe	0.371778
DKotS	MK10S	0.39344						DKrei	CZPl	0.129854		FrVi	IBu	0.374323
IBriS	SKPoS	0.395823						DKrei	CZZaj	0.129924		FrVi	ICiS	0.377998
CZDouS	SKPoS	0.396835						DKrei	CZCB08	0.13003		FGu	Chor	0.378541
HRVSS	FGuS	0.39875						CZLi05	CZKti	0.130038		Chor	ICiS	0.378898
DTorS	MK12S	0.401303						MK9	CZHlin	0.13022		Chor	Srb	0.386308
IBriS	CZJachS	0.403899						CZJach	CZPl	0.130317		Jach	Srb	0.388798
CZVykS	MK12S	0.403947						DKot	GBSt	0.130339		FrSe	HDeb	0.392703
DSolS	MK12S	0.406909						DKot	SKPo	0.130457		FBri	Zaj	0.394752
CZStrS	MK12S	0.408086						IBri	CZKti	0.130475		HDeb	Zaj	0.398697
DLauS	FGuS	0.413734						FGu	CZRaj	0.131154		FrSe	IBu	0.40088
CZBenS	HRVSS	0.414267						IBri	CZRaj	0.131422		IBu	Jach	0.400984
HRVSS	IBriS	0.415101						DBa	CZRaj	0.131689		CZCB08	FrVi	0.405371
HRVSS	DSolS	0.41726						CZDou	DSol	0.131922		FrVi	Srb	0.408974
CZJachS	MK12S	0.419486						CZDou	DLau	0.132093		Srb	Zaj	0.414882
HRVSS	CZJachS	0.422174						IBri	DSol	0.132295		FrVi	HDeb	0.415469
DBaS	SrbSPS	0.423152						CZChot	DTor	0.132586		Str	Zaj	0.425397
CZJachS	SKPoS	0.424374						DSol	CZPl	0.132949		FrSe	Srb	0.439965
CZJachS	DLauS	0.430487						MK9	DBa	0.133124		IBu	Zaj	0.444535
CZCM1S	DLauS	0.432116						IBri	MK12	0.133334		Chor	Jach	0.45
IBriS	CZDouS	0.433191						MK12	CZCvi	0.1334		Chor	IBu	0.453814
CZJachS	DSolS	0.433352						CZBen	SKPo	0.13342		Jach	Str	0.466667
CZDouS	MK12S	0.437516						DLau	SrbSP	0.133443		FrSe	Str	0.491667
CZCM1S	CZDouS	0.440071						CZHlin	DLau	0.133496		Chor	Str	0.5
IBriS	DLauS	0.441153						CZBen	CZCvi	0.133509		FrVi	Str	0.528291
SrbSPS	CZLi05N	0.441633						FGu	CZJach	0.133735		Jach	Zaj	0.528291
HRVSS	SrbSPS	0.444325						Fin	DLau	0.134381		FrSe	FrVi	0.528571
DLauS	MK12S	0.457335						CZCvi	MK12	0.134579		FrVi	Jach	0.543978
CZCM1S	CZJachS	0.457399						IBri	GBSt	0.135014		FrSe	Zaj	0.546667
SrbSPS	FGuS	0.460814						CZDou	CZKti	0.13516		FrSe	Jach	0.560784
HRVSS	SKPoS	0.463802						CZCM3	CZNach	0.135461		Chor	Zaj	0.566667
CZCM1S	MK12S	0.467232						CZChot	DKrei	0.13565		FrSe	Chor	0.575
MK12S	SKPoS	0.467922						CZNach	DLau	0.136069		FrVi	Chor	0.584314
CZBenS	DKotS	0.481852						CZChot	DBa	0.136135		FrVi	Zaj	0.592157
HRVSS	DLauS	0.483826						Fin	DKrei	0.136217
DKotS	CZDouS	0.491526						CZStr	CZZaj	0.136492
CZBenS	SrbSPS	0.493972						MK12	DBa	0.137194
CZVykS	SrbSPS	0.498864						CZJach	DTor	0.137287
DTorS	SrbSPS	0.501839						MK9	SKPo	0.137288
CZStrS	SrbSPS	0.508474						MK9	CZRaj	0.137344
DSolS	SrbSPS	0.510036						MK9	CZNach	0.137521
CZJachS	DKotS	0.517529						DKot	DLau	0.13771
DKotS	MK12S	0.519524						CZLi05	CZZaj	0.137881
CZCM1S	HRVSS	0.519746						CZNach	DKrei	0.138048
IBriS	DKotS	0.51986						CZLi05	DPin	0.13808
DKotS	FGuS	0.520089						DPin	CZStr	0.138202
CZJachS	SrbSPS	0.522948						MK9	CZChot	0.13822
CZDouS	SrbSPS	0.535571						CZCM3	CZLi05	0.138828
HRVSS	DKotS	0.550942						DPin	DTor	0.13883
DKotS	SKPoS	0.561296						DLau	PlGa	0.139096
DLauS	SrbSPS	0.570659						DKrei	SKRuz	0.1393
SKPoS	SrbSPS	0.571215						CZCM3	CZStr	0.139303
CZCM1S	DKotS	0.57217						CZCvi	FGu	0.139324
CZCM1S	SrbSPS	0.580465						CZCvi	CZKti	0.139468
DKotS	SrbSPS	0.649007						IBri	DPin	0.139506
								DKrei	CZPri	0.139608
								CZKla	DKot	0.139684
								CZHlin	DKrei	0.139685
								HRVS	MK10	0.139817
								DLau	CZCB08	0.139838
								DKot	SKRuz	0.139924
								DBa	SKRuz	0.140142
								IBri	DLau	0.140149
								MK12	CZCB08	0.14091
								FGu	SKPo	0.140942
								DTor	SKRuz	0.141195
								MK12	SKPo	0.141221
								CZDou	CZJach	0.141464
								CZCvi	CZRaj	0.141836
								CZLi05	CZKla	0.142096
								CZCvi	SKRuz	0.142524
								MK10	CZCB08	0.142591
								CZChot	DKot	0.142617
								MK10	CZZaj	0.142838
								IBri	CZZaj	0.14288
								FGu	CZJach	0.143114
								FGu	MK12	0.143481
								CZCvi	CZJach	0.14391
								FGu	CZPl	0.143954
								DKot	DSol	0.144299
								CZJach	CZCB08	0.144463
								DKrei	GBSt	0.144478
								HRVS	PlGa	0.144884
								MK12	MK12	0.145262
								CZKla	DTor	0.145285
								CZCM3	CZDou	0.145291
								MK9	MK12	0.145662
								CZJach	PlGa	0.145744
								FGu	SKRuz	0.145804
								CZLi08	DLau	0.145986
								MK12	DLau	0.146149
								MK9	PlGa	0.146237
								D1Kre	DKrei	0.146281
								CZKla	CZStr	0.146573
								MK10	CZPl	0.1466
								DKrei	SrbSP	0.146616
								CZDou	CZZaj	0.14702
								HRVS	CZJach	0.147308
								DBa	DSol	0.147954
								MK10	SrbSP	0.148578
								DPin	SrbSP	0.148599
								MK9	CZJach	0.148942
								MK12	DKot	0.149606
								CZBen	DKot	0.14979
								MK12	D1Kre	0.150309
								IBri	CZJach	0.150418
								CZPl	SrbSP	0.150433
								CZDou	DPin	0.150557
								CZLi08	CZPl	0.150582
								DBa	GBSt	0.151147
								HRVS	DTor	0.151223
								DTor	GBSt	0.151246
								MK9	CZLi08	0.151364
								DTor	CZCB08	0.151441
								CZBen	DBa	0.151524
								CZCM3	DTor	0.152245
								CZJach	GBSt	0.152461
								MK9	Fin	0.152689
								CZJach	DPin	0.152711
								D1Kre	DLau	0.152785
								CZNach	DSol	0.153223
								CZJach	MK12	0.15354
								DSol	PlGa	0.154251
								MK10	GBSt	0.154306
								CZLi05	CZCB08	0.154962
								HRVS	CZLi05	0.15502
								CZJach	MK12	0.15515
								CZKti	MK10	0.155323
								DTor	CZZaj	0.155434
								HRVS	DPin	0.155451
								CZLi05	PlGa	0.1556
								CZHlin	CZJach	0.15565
								MK10	PlGa	0.156144
								MK12	DSol	0.156502
								CZPl	CZCB08	0.156624
								FGu	CZZaj	0.157487
								CZJach	SKPo	0.157546
								CZCM3	CZPri	0.158184
								CZCM3	HRVS	0.158717
								CZLi08	DKrei	0.15914
								CZRaj	CZCB08	0.159227
								FGu	CZCB08	0.159332
								MK12	CZRaj	0.159497
								MK9	CZZaj	0.159546
								MK12	SKPo	0.159553
								FGu	HRVS	0.159676
								DSol	SrbSP	0.159703
								DBa	DLau	0.15987
								CZHlin	MK10	0.160596
								FGu	SrbSP	0.160901
								MK12	DPin	0.160924
								CZPl	CZStr	0.161064
								CZKla	MK10	0.161163
								CZCM3	CZJach	0.161329
								HRVS	CZStr	0.161437
								CZPri	CZStr	0.161447
								DPin	CZCB08	0.161602
								DSol	CZCB08	0.161626
								IBri	CZKla	0.161679
								CZJach	SrbSP	0.161825
								DSol	SKPo	0.162081
								CZJach	CZJach	0.162158
								CZCvi	CZJach	0.162365
								MK12	DSol	0.16238
								CZCM3	IBri	0.162467
								MK9	SKRuz	0.162478
								CZJach	CZKla	0.162493
								CZKla	DKrei	0.162769
								CZNach	CZPl	0.16277
								DLau	SKPo	0.162868
								CZLi08	SrbSP	0.162884
								Fin	DPin	0.163241
								Fin	DSol	0.163378
								DLau	CZRaj	0.164161
								CZStr	CZCB08	0.164202
								DRo	DLau	0.164715
								CZPl	PlGa	0.165018
								CZChot	DSol	0.165046
								CZKti	DKot	0.165552
								MK12	DLau	0.165624
								CZCvi	CZChot	0.165727
								CZLi05	CZPl	0.165835
								CZHlin	DPin	0.16632
								DKot	DPin	0.166608
								CZChot	DLau	0.166716
								CZLi08	DSol	0.167252
								DKot	CZZaj	0.167322
								PlGa	CZStr	0.167474
								DPin	PlGa	0.167511
								DKot	PlGa	0.167619
								CZJach	DKot	0.1678
								CZKti	DKrei	0.167901
								CZKti	DTor	0.168122
								CZNach	DPin	0.168151
								CZRaj	SKPo	0.168345
								SrbSP	CZCB08	0.168371
								CZLi05	CZPri	0.168665
								CZJach	SKPo	0.168696
								CZHlin	DSol	0.168717
								SKPo	SKRuz	0.168717
								MK12	CZPl	0.168848
								MK12	GBSt	0.169382
								DBa	DPin	0.169407
								CZCvi	GBSt	0.169625
								CZLi08	MK10	0.170083
								HRVS	CZPl	0.170265
								SKPo	GBSt	0.170328
								MK10	CZBen	0.170544
								CZLi08	CZNach	0.170556
								SrbSP	CZStr	0.170829
								DLau	CZPri	0.171157
								CZDou	PlGa	0.171352
								CZChot	CZRaj	0.171559
								DTor	PlGa	0.171559
								CZJach	DLau	0.171598
								FGu	CZLi08	0.171612
								CZRaj	GBSt	0.171685
								CZCM3	CZLi08	0.171864
								FGu	PlGa	0.172047
								CZCM3	CZHlin	0.172057
								MK9	CZPri	0.172264
								CZChot	SKPo	0.172529
								MK12	SrbSP	0.172927
								CZChot	CZJach	0.172966
								CZLi08	DPin	0.173027
								CZCvi	MK12	0.173118
								CZLi05	CZVyk	0.173263
								CZCvi	DSol	0.173269
								D1Kre	CZCM3	0.173613
								DSol	CZRaj	0.174403
								MK9	GBSt	0.17442
								MK12	SKRuz	0.174776
								CZLi05	SrbSP	0.174957
								D1Kre	HRVS	0.175021
								D1Kre	DPin	0.175096
								CZRaj	SKRuz	0.17565
								CZDou	CZPri	0.175717
								FGu	CZNach	0.175825
								MK10	CZPri	0.175832
								CZHlin	CZPl	0.175935
								CZCvi	CZZaj	0.175949
								CZJach	CZCB08	0.176402
								CZChot	DPin	0.176411
								CZJach	CZRaj	0.176571
								D1Kre	MK10	0.176605
								CZDou	CZKla	0.176614
								CZBen	MK12	0.176844
								CZChot	SKRuz	0.176932
								IBri	CZCB08	0.177735
								MK9	DRo	0.178665
								MK12	DPin	0.178702
								FGu	CZHlin	0.178917
								CZChot	MK12	0.178964
								DTor	CZPl	0.178997
								MK10	CZNach	0.17904
								CZRaj	SrbSP	0.179412
								DRo	CZCB08	0.179486
								CZDou	CZCB08	0.179851
								CZVyk	CZStr	0.179936
								CZKla	DBa	0.180352
								DRo	DKrei	0.180615
								CZCM3	CZZaj	0.180891
								CZCM3	CZCB08	0.180999
								CZHlin	CZCB08	0.181434
								CZBen	CZJach	0.181495
								IBri	PlGa	0.181513
								CZCM3	MK12	0.181838
								CZHlin	CZLi05	0.181918
								CZKti	SKPo	0.181946
								DSol	SKRuz	0.182338
								MK9	CZKla	0.182617
								CZLi05	CZNach	0.182652
								CZBen	FGu	0.182834
								DBa	PlGa	0.183497
								SKPo	CZZaj	0.183773
								CZCM3	SrbSP	0.183874
								D1Kre	FGu	0.183896
								CZCvi	DLau	0.184033
								DBa	CZCB08	0.184289
								HRVS	CZNach	0.184321
								CZNach	CZStr	0.184333
								Fin	MK10	0.184845
								D1Kre	CZStr	0.185022
								CZJach	MK12	0.185039
								CZCM3	DKot	0.185073
								PlGa	CZCB08	0.185513
								CZBen	DLau	0.185553
								D1Kre	DSol	0.18557
								FGu	CZKla	0.185606
								DPin	CZRaj	0.185643
								CZDou	HRVS	0.185862
								CZNach	SrbSP	0.186008
								CZLi08	CZCB08	0.186027
								FPy	DLau	0.186159
								CZJach	DSol	0.186461
								CZHlin	CZStr	0.186528
								CZDou	CZPl	0.186547
								DTor	SrbSP	0.186657
								D1Kre	CZPl	0.186948
								CZChot	CZJach	0.187324
								D1Kre	CZJach	0.187366
								HRVS	DKot	0.187647
								DRo	DPin	0.187684
								CZKti	DBa	0.187794
								MK12	SKRuz	0.187964
								Fin	FGu	0.18814
								DLau	CZZaj	0.188195
								CZCM3	CZRaj	0.189192
								DRo	DSol	0.189261
								CZCM3	CZChot	0.189314
								HRVS	SrbSP	0.189444
								CZCM3	DBa	0.189577
								DPin	SKRuz	0.189688
								FPy	DSol	0.190215
								DPin	SKPo	0.190261
								CZLi08	MK12	0.190553
								MK12	PlGa	0.19096
								CZJach	CZKti	0.190974
								HRVS	IBri	0.190984
								DBa	CZZaj	0.191044
								CZLi05	CZLi08	0.191167
								CZJach	SrbSP	0.191595
								CZKla	CZRaj	0.19201
								D1Kre	CZLi05	0.192581
								DSol	CZZaj	0.192729
								DKot	CZPl	0.192834
								DSol	CZPri	0.193173
								DKot	CZCB08	0.193203
								IBri	CZPl	0.193625
								CZJach	SKRuz	0.19388
								CZVyk	DBa	0.193903
								CZCM3	CZJach	0.193924
								CZBen	CZJach	0.193976
								CZHlin	DTor	0.194048
								CZJach	SKRuz	0.195109
								DLau	SKRuz	0.19516
								FGu	GBSt	0.195376
								CZChot	MK12	0.195386
								MK9	CZKti	0.195526
								CZKla	MK12	0.195573
								CZCM3	SKRuz	0.195598
								DTor	CZPri	0.195643
								HRVS	CZCB08	0.196745
								Fin	CZLi05	0.196798
								MK12	CZZaj	0.196982
								CZJach	DPin	0.197287
								HRVS	DBa	0.197523
								CZDou	SrbSP	0.197757
								CZBen	MK12	0.197917
								CZHlin	IBri	0.198149
								Fin	DTor	0.198209
								CZLi08	CZStr	0.198336
								CZJach	CZLi08	0.198724
								CZHlin	HRVS	0.199021
								CZHlin	MK12	0.199452
								CZPri	SKPo	0.199991
								FGu	CZKti	0.20008
								CZDou	CZVyk	0.200219
								CZJach	CZNach	0.200384
								HRVS	MK12	0.2004
								CZCM3	SKPo	0.200452
								CZDou	Fin	0.200882
								D1Kre	DTor	0.201088
								CZChot	CZPl	0.201224
								DPin	CZZaj	0.201251
								CZVyk	MK10	0.201347
								CZNach	DTor	0.201526
								CZJach	CZPri	0.201846
								Fin	CZStr	0.20192
								CZCvi	CZKla	0.202175
								CZNach	CZCB08	0.202443
								CZKti	MK12	0.202558
								CZCvi	DPin	0.202678
								CZCM3	MK12	0.202897
								CZBen	GBSt	0.20305
								DBa	CZPl	0.203331
								DPin	CZPri	0.203348
								CZBen	DSol	0.203372
								CZCvi	CZCM3	0.203714
								CZHlin	DBa	0.204226
								CZCM3	PlGa	0.204347
								CZDou	CZNach	0.20454
								Fin	CZJach	0.204562
								IBri	CZNach	0.205083
								IBri	SrbSP	0.205242
								DRo	SrbSP	0.205454
								CZJach	GBSt	0.205461
								CZBen	CZZaj	0.205669
								SKRuz	CZZaj	0.205723
								HRVS	CZLi08	0.206249
								CZVyk	DTor	0.206405
								MK10	DRo	0.206659
								Fin	HRVS	0.206723
								CZBen	CZKti	0.206803
								D1Kre	CZLi08	0.206985
								DLau	GBSt	0.206989
								CZBen	SKRuz	0.207391
								MK9	FPy	0.207464
								CZKla	SKPo	0.207508
								Fin	IBri	0.208298
								CZVyk	DKrei	0.208495
								CZPri	CZZaj	0.209124
								D1Kre	CZDou	0.209145
								FPy	DKrei	0.209678
								FGu	FPy	0.209944
								CZPl	CZRaj	0.21002
								CZBen	CZChot	0.210208
								IBri	CZVyk	0.210269
								HRVS	CZPri	0.210316
								Fin	CZPl	0.210545
								MK12	CZCB08	0.210702
								CZCvi	PlGa	0.210762
								IBri	CZPri	0.211033
								CZLi08	DTor	0.211415
								DKot	SrbSP	0.211493
								CZJach	CZZaj	0.211538
								DSol	GBSt	0.211888
								CZHlin	CZNach	0.212099
								CZJach	DRo	0.212422
								CZHlin	SrbSP	0.212893
								D1Kre	MK12	0.212945
								MK12	GBSt	0.213045
								CZKla	MK12	0.213182
								Fin	CZCB08	0.213252
								Fin	PlGa	0.213351
								CZCvi	HRVS	0.213352
								FPy	DPin	0.213547
								CZDou	CZLi08	0.213818
								CZBen	CZRaj	0.213906
								FGu	CZPri	0.214028
								CZKla	DLau	0.214087
								CZBen	CZPri	0.214291
								SKPo	CZCB08	0.214556
								HRVS	SKPo	0.214695
								CZChot	SrbSP	0.216025
								CZDou	CZHlin	0.216142
								CZLi08	CZRaj	0.216525
								CZBen	CZCM3	0.217199
								CZCvi	CZCB08	0.217312
								CZCvi	CZPri	0.217436
								CZHlin	CZLi08	0.2195
								PlGa	SKPo	0.219737
								CZCM3	Fin	0.219947
								CZCM3	DRo	0.220258
								CZBen	DPin	0.220435
								CZJach	CZPl	0.220627
								DPin	GBSt	0.22101
								CZKti	CZRaj	0.221214
								MK12	DRo	0.221703
								SKRuz	GBSt	0.221713
								CZVyk	DKot	0.222234
								Fin	MK12	0.222338
								D1Kre	CZCB08	0.222377
								CZPl	CZPri	0.22261
								D1Kre	IBri	0.223364
								CZRaj	CZZaj	0.223575
								FGu	CZVyk	0.223652
								D1Kre	DBa	0.2237
								FGu	DRo	0.223994
								CZJach	CZLi08	0.224011
								CZKla	DSol	0.224337
								CZChot	GBSt	0.224338
								DRo	CZStr	0.224383
								CZKti	SKRuz	0.224768
								CZHlin	DKot	0.22521
								CZLi08	PlGa	0.225424
								CZCvi	SrbSP	0.225653
								D1Kre	CZPri	0.22619
								CZChot	CZKti	0.226477
								HRVS	CZRaj	0.226533
								PlGa	CZZaj	0.226868
								IBri	CZLi08	0.22713
								CZCvi	D1Kre	0.227136
								D1Kre	SrbSP	0.227399
								CZCvi	CZPl	0.227507
								PlGa	CZRaj	0.227681
								MK12	CZPri	0.227765
								Fin	SKPo	0.227768
								HRVS	CZChot	0.228145
								HRVS	MK12	0.228488
								HRVS	CZJach	0.228517
								CZKti	GBSt	0.228529
								CZKti	DLau	0.228572
								CZPl	SKRuz	0.228581
								CZJach	CZKla	0.228833
								DBa	SrbSP	0.229918
								DRo	DTor	0.230099
								D1Kre	CZJach	0.230587
								CZPl	SKPo	0.230716
								SKRuz	CZCB08	0.230765
								CZHlin	CZRaj	0.230995
								Fin	CZHlin	0.231022
								CZNach	SKPo	0.2312
								FPy	MK10	0.231287
								PlGa	SrbSP	0.231353
								CZHlin	CZChot	0.231385
								DRo	CZPl	0.231689
								MK12	CZPl	0.231971
								CZKti	CZZaj	0.232171
								Fin	DKot	0.232374
								Fin	DBa	0.232672
								SKPo	SrbSP	0.232941
								D1Kre	CZNach	0.23323
								DBa	CZPri	0.233637
								D1Kre	CZHlin	0.233678
								CZChot	CZZaj	0.233749
								MK12	CZZaj	0.2341
								DKot	CZPri	0.234174
								CZKti	DSol	0.234746
								CZKti	MK12	0.23533
								CZCvi	CZNach	0.235667
								CZChot	CZCB08	0.235674
								CZChot	CZLi08	0.23657
								CZHlin	DRo	0.236957
								CZJach	CZZaj	0.237137
								CZChot	CZNach	0.237344
								CZJach	PlGa	0.237753
								CZPl	CZZaj	0.237785
								CZNach	DKot	0.237842
								D1Kre	PlGa	0.237915
								CZHlin	CZJach	0.23793
								CZNach	CZPri	0.238264
								D1Kre	CZRaj	0.23848
								CZHlin	PlGa	0.239183
								D1Kre	SKPo	0.239202
								PlGa	SKRuz	0.23945
								CZCvi	CZHlin	0.239821
								HRVS	CZZaj	0.240536
								MK12	CZNach	0.240538
								CZCvi	CZLi08	0.241118
								CZLi05	DRo	0.241177
								CZBen	CZKla	0.241297
								MK12	SrbSP	0.241515
								CZCB08	CZZaj	0.24157
								CZLi08	SKPo	0.242324
								MK9	CZVyk	0.242371
								CZBen	CZCB08	0.242481
								CZLi08	DBa	0.242608
								CZChot	PlGa	0.242759
								IBri	DRo	0.243456
								CZZaj	GBSt	0.244377
								D1Kre	DKot	0.244401
								CZKti	DPin	0.244721
								CZLi08	CZPri	0.244949
								CZCvi	CZVyk	0.245083
								CZBen	CZPl	0.245198
								CZHlin	MK12	0.245479
								CZJach	CZKti	0.245696
								SKRuz	SrbSP	0.246045
								MK12	PlGa	0.246073
								CZNach	CZRaj	0.246198
								CZLi08	DKot	0.246615
								CZNach	CZZaj	0.248964
								CZChot	CZKla	0.249096
								D1Kre	MK12	0.249346
								CZLi08	MK12	0.249349
								CZBen	D1Kre	0.249517
								CZBen	CZHlin	0.249722
								DRo	CZRaj	0.250091
								CZBen	HRVS	0.250438
								Fin	CZLi08	0.25063
								CZNach	PlGa	0.250789
								CZVyk	MK12	0.251362
								CZKla	CZCB08	0.252327
								CZCM3	CZKti	0.252436
								CZJach	CZNach	0.252574
								Fin	CZNach	0.252602
								CZCM3	GBSt	0.25314
								CZHlin	SKPo	0.253574
								MK12	CZNach	0.253709
								FPy	CZStr	0.254065
								PlGa	CZPri	0.254429
								CZChot	CZVyk	0.254646
								CZHlin	SKRuz	0.255366
								CZPri	SrbSP	0.255441
								CZLi08	SKRuz	0.255584
								CZCB08	GBSt	0.255705
								CZKla	DPin	0.255793
								Fin	SrbSP	0.255825
								CZNach	DBa	0.256134
								CZBen	PlGa	0.25633
								CZKla	CZZaj	0.256659
								HRVS	SKRuz	0.256979
								D1Kre	CZZaj	0.25808
								CZVyk	SKPo	0.25846
								CZNach	SKRuz	0.259814
								PlGa	GBSt	0.259926
								CZLi08	DRo	0.259954
								CZJach	CZVyk	0.259957
								CZCM3	FPy	0.261101
								Fin	CZPri	0.261616
								FPy	CZPl	0.262307
								CZDou	DRo	0.263042
								FPy	DTor	0.263219
								D1Kre	CZChot	0.264142
								HRVS	DRo	0.264148
								SrbSP	GBSt	0.26452
								D1Kre	Fin	0.264575
								CZKla	SKRuz	0.264681
								DRo	DKot	0.264764
								CZBen	CZNach	0.264999
								MK9	IFoS	0.265206
								SrbSP	CZZaj	0.265255
								CZJach	DRo	0.265412
								CZKla	GBSt	0.265621
								DBa	DRo	0.265651
								MK12	CZPri	0.265769
								Fin	CZChot	0.266848
								CZPri	CZCB08	0.266975
								FPy	IBri	0.267829
								CZJach	CZPri	0.267988
								CZHlin	CZZaj	0.268102
								CZVyk	CZRaj	0.268159
								IFoS	MK10	0.268303
								FPy	HRVS	0.268357
								CZNach	DRo	0.2684
								FPy	CZLi05	0.2688
								FPy	DKot	0.270099
								CZCM3	CZKla	0.271036
								CZPl	GBSt	0.271411
								Fin	CZRaj	0.271469
								CZCvi	Fin	0.272081
								CZPri	CZRaj	0.272509
								HRVS	CZKla	0.272654
								CZKti	SrbSP	0.272698
								CZDou	FPy	0.273007
								Fin	CZJach	0.273315
								IFoS	DKrei	0.273471
								CZBen	SrbSP	0.273608
								Fin	MK12	0.273752
								CZHlin	CZPri	0.274676
								FPy	CZJach	0.274766
								Fin	FPy	0.27548
								HRVS	GBSt	0.276464
								CZPri	GBSt	0.277323
								Fin	DRo	0.277791
								CZLi08	CZZaj	0.277866
								CZVyk	DSol	0.27793
								CZChot	CZPri	0.28071
								CZPri	SKRuz	0.280765
								CZBen	Fin	0.280959
								CZVyk	DLau	0.281499
								CZKla	CZPl	0.283375
								CZJach	CZVyk	0.283686
								Fin	CZZaj	0.285492
								FPy	CZCB08	0.285593
								MK12	DRo	0.285795
								FPy	PlGa	0.286104
								FPy	SrbSP	0.286648
								IFoS	CZLi05	0.287161
								CZKla	CZKti	0.287204
								DRo	PlGa	0.287396
								FPy	MK12	0.28829
								D1Kre	DRo	0.288476
								CZHlin	CZKti	0.289281
								Fin	SKRuz	0.29006
								Fin	GBSt	0.290429
								CZKti	CZCB08	0.291195
								FGu	IFoS	0.291216
								CZKti	CZPri	0.291813
								CZKla	SrbSP	0.292069
								FPy	CZHlin	0.292482
								CZVyk	MK12	0.29382
								IFoS	CZStr	0.293994
								CZBen	CZLi08	0.294633
								D1Kre	GBSt	0.295609
								CZVyk	DPin	0.295856
								IFoS	DTor	0.296027
								D1Kre	SKRuz	0.296745
								CZChot	DRo	0.297007
								CZKti	PlGa	0.297291
								FPy	CZNach	0.298218
								CZVyk	CZKla	0.298374
								DRo	SKPo	0.298811
								CZKti	CZNach	0.299178
								FPy	DBa	0.30061
								D1Kre	CZKla	0.301318
								CZVyk	SKRuz	0.302858
								CZKla	PlGa	0.302916
								CZHlin	CZKla	0.303016
								CZKti	CZPl	0.303264
								HRVS	CZKti	0.304046
								IFoS	DSol	0.304084
								CZHlin	GBSt	0.304624
								IFoS	DLau	0.305793
								FPy	CZLi08	0.306022
								IBri	IFoS	0.306197
								CZDou	IFoS	0.306363
								CZVyk	GBSt	0.309565
								CZBen	CZVyk	0.31019
								FPy	CZRaj	0.31071
								FPy	DRo	0.312024
								FPy	SKPo	0.314364
								FPy	CZChot	0.315291
								CZCvi	DRo	0.316068
								IFoS	CZJach	0.316148
								CZKla	CZNach	0.318187
								D1Kre	CZKti	0.319948
								CZCM3	CZVyk	0.320561
								IFoS	DPin	0.321596
								CZNach	GBSt	0.323278
								CZKla	DRo	0.323303
								CZHlin	CZVyk	0.324205
								FPy	CZJach	0.32489
								CZLi08	CZKla	0.325309
								CZLi08	GBSt	0.325923
								DRo	GBSt	0.326246
								FPy	MK12	0.326611
								DRo	CZZaj	0.327371
								IFoS	SKPo	0.327714
								IFoS	MK12	0.328166
								D1Kre	FPy	0.328875
								CZVyk	CZKti	0.329228
								CZBen	DRo	0.329312
								CZCvi	FPy	0.330547
								CZLi08	CZKti	0.331888
								HRVS	IFoS	0.332153
								DRo	CZPri	0.332657
								CZVyk	PlGa	0.333937
								IFoS	DBa	0.33405
								CZVyk	CZCB08	0.336248
								IFoS	MK12	0.337183
								CZVyk	CZPl	0.337205
								IFoS	DKot	0.339625
								Fin	CZKti	0.339925
								Fin	CZKla	0.340927
								CZKla	CZPri	0.341391
								HRVS	CZVyk	0.341723
								Fin	CZVyk	0.342169
								CZCM3	IFoS	0.343102
								CZVyk	SrbSP	0.345163
								DRo	SKRuz	0.346085
								IFoS	CZRaj	0.346284
								CZChot	IFoS	0.347682
								IFoS	CZCB08	0.348111
								FPy	CZPri	0.349179
								IFoS	CZJach	0.351595
								D1Kre	CZVyk	0.352356
								FPy	SKRuz	0.354296
								CZVyk	CZZaj	0.354317
								FPy	CZKti	0.355
								CZCvi	IFoS	0.355583
								CZBen	FPy	0.357196
								FPy	CZZaj	0.360248
								IFoS	CZPl	0.360825
								CZKti	DRo	0.366865
								IFoS	PlGa	0.371833
								CZVyk	CZPri	0.372354
								IFoS	SrbSP	0.372929
								IFoS	CZZaj	0.37497
								CZHlin	IFoS	0.375024
								CZBen	IFoS	0.375397
								CZLi08	CZVyk	0.375854
								FPy	GBSt	0.376095
								D1Kre	IFoS	0.376785
								IFoS	CZNach	0.376988
								IFoS	SKRuz	0.380739
								Fin	IFoS	0.383017
								CZVyk	CZNach	0.383602
								IFoS	CZLi08	0.393668
								IFoS	CZKla	0.395099
								IFoS	CZPri	0.397944
								FPy	CZKla	0.400321
								CZVyk	DRo	0.401929
								IFoS	GBSt	0.405197
								IFoS	CZKti	0.411007
								IFoS	DRo	0.435483
								FPy	CZVyk	0.438889
								IFoS	CZVyk	0.453459
								FPy	IFoS	0.467134
