# Supplementary material for: Host specificity driving genetic structure and diversity in ectoparasite populations: Coevolutionary patterns in Apodemus mice and their lice
Source: Ecol Evol. 2018 Oct 3;8(20):10008–22. doi: 10.1002/ece3.4424 (PMC6206178; doi:10.1002/ece3.4424)
Supplement: Supplementary file 24 [file ECE3-8-10008-s024.xlsx]

## Sheet: List1
Table S9: Polymorphism in microsatellite loci amplified for Apodemus flavicollis and sylvaticus.
Apodemus flavicollis
Locus name	Number of alleles in populations	Number of populations with polymorhic locus
ApFl 87	3-11	17/17
ApFl BG9	4-9	17/17
ApFl DC7	3-11	17/17
ApFl BF6	2-7	17/17
ApFl 18	3-12	17/17
ApFl 34	2-10	17/17
ApFl 88	2-15	17/17
ApFl BA7	1-14	16/17
ApFl DD9	4-15	17/17
As 12	4-15	17/17
As 20	4-13	17/17
As 7	2-15	17/17
Apodemus sylvaticus
Locus name	Number of alleles in populations	Number of populations with polymorhic locus
ApFl 87	4-14	7/7
ApFl BF6	3-9	7/7
ApFl BG9	2-13	7/7
ApFl DC7	2-7	7/7
As 11	1-14	6/7
As 12	7-15	7/7
As 20	3-15	7/7
As 27	2-14	7/7
As 34	3-13	7/7
As 7	3-15	7/7
GACAA12A	4-15	7/7
CAA2A	5-12	7/7
GTTD8S	2-9	7/7
GTTD9A	4-12	7/7
TNF-CA	5-15	7/7
GACAD1A	4-15	7/7
GTTF9A	1-9	6/7
