# Supplementary material for: Host specificity driving genetic structure and diversity in ectoparasite populations: Coevolutionary patterns in Apodemus mice and their lice
Source: Ecol Evol. 2018 Oct 3;8(20):10008–22. doi: 10.1002/ece3.4424 (PMC6206178; doi:10.1002/ece3.4424)
Supplement: Supplementary file 25 [file ECE3-8-10008-s025.xlsx]

## Sheet: List1
Table S10: HW deviation per each Apodemus flavicollis and A. sylvaticus population and locus. Populations with less than 5 individuals were not analysed.
A.flavicollis Pop	CZCM1		CZDou		Fin		FGu		IBri		CZLi05		CZLi14		MK10		MK9		DBa		DKrei		DLau		DPin		DSol		DTor		CZPl		CZRaj		CZStr
Locus	Prob	Signif	Prob	Signif	Prob	Signif	Prob	Signif	Prob	Signif	Prob	Signif	Prob	Signif	Prob	Signif	Prob	Signif	Prob	Signif	Prob	Signif	Prob	Signif	Prob	Signif	Prob	Signif	Prob	Signif	Prob	Signif	Prob	Signif	Prob	Signif
ApFl 87	0.261464	ns	0.628837	ns	0.532104	ns	0.199024	ns	0.352776	ns	0.714506	ns	0.861385	ns	0.451417	ns	0.470563	ns	0.412188	ns	0.404111	ns	0.0391604	*	0.529643	ns	0.340298	ns	0.757742	ns	0.386904	ns	0.256412	ns	0.596485	ns
ApFl BG9	0.525529	ns	0.154321	ns	0.676676	ns	0.39951	ns	0.628027	ns	0.442847	ns	0.391625	ns	0.542454	ns	0.910287	ns	0.555983	ns	0.371062	ns	0.668917	ns	0.679029	ns	0.95765	ns	0.756922	ns	0.532104	ns	0.585509	ns	0.371261	ns
ApFl DC7	0.0455003	*	0.226145	ns	0.0455003	*	0.0583523	ns	0.0119215	*	0.290672	ns	0.11161	ns	0.29747	ns	0.703383	ns	0.338375	ns	0.569365	ns	0.88289	ns	0.348927	ns	0.262666	ns	0.300784	ns	0.391625	ns	0.2173	ns	0.00132934	**
ApFl BF6	0.775097	ns	0.0143059	*	0.775097	ns	0.0486455	*	0.775097	ns	0.999721	ns	Monomorphic		0.238103	ns	0.228824	ns	0.157724	ns	0.0182743	*	0.00458376	**	0.504985	ns	0.197897	ns	0.9999	ns	Monomorphic		0.504985	ns	0.998729	ns
ApFl 18	0.0996324	ns	0.326466	ns	0.244697	ns	0.0546031	ns	0.285057	ns	0.759167	ns	0.11161	ns	0.862629	ns	0.513651	ns	0.490506	ns	0.202244	ns	0.478929	ns	0.0996324	ns	0.847728	ns	0.209516	ns	0.532104	ns	0.521261	ns	0.160527	ns
ApFl 34	0.285057	ns	0.435217	ns	0.529643	ns	0.229238	ns	0.525529	ns	0.0366288	*	0.729034	ns	0.285057	ns	0.927202	ns	0.179712	ns	0.0311802	*	0.0135781	*	0.775097	ns	0.984109	ns	0.382052	ns	0.0832645	ns	0.506165	ns	0.606829	ns
ApFl 88	0.310694	ns	0.197043	ns	0.775097	ns	0.890104	ns	0.226963	ns	0.00195941	**	0.11161	ns	0.226158	ns	0.00438037	**	0.627835	ns	0.760765	ns	0.114725	ns	0.226614	ns	0.762445	ns	0.585258	ns	0.11161	ns	0.0996324	ns	0.188538	ns
ApFl BA7	0.0460117	*	0.0062322	**	0.775097	ns	0.0202567	*	0.0510476	ns	1.5998e-08	***	0.0832645	ns	0.0546031	ns	0.000640244	***	0.0185661	*	0.018261	*	0.0171935	*	0.244697	ns	0.0508347	ns	0.0903922	ns	0.0832645	ns	Monomorphic		4.69887e-14	***
ApFl DD9	0.0619688	ns	0.0433589	*	0.525529	ns	0.645911	ns	0.440493	ns	0.629297	ns	0.808847	ns	0.51285	ns	7.20791e-05	***	0.169867	ns	0.946122	ns	0.000636554	***	0.285057	ns	0.310606	ns	0.0310828	*	0.0832645	ns	0.238103	ns	2.53453e-07	***
As 12	0.348927	ns	0.458944	ns	0.310694	ns	0.226963	ns	0.0793873	ns	0.0174935	*	0.532104	ns	0.748859	ns	0.315658	ns	0.521261	ns	0.0934816	ns	0.277251	ns	0.207316	ns	0.23986	ns	0.687268	ns	0.42319	ns	0.0996324	ns	0.960222	ns
As 20	0.801252	ns	0.564003	ns	0.244697	ns	0.563737	ns	0.627835	ns	0.314217	ns	0.609339	ns	0.39951	ns	0.251212	ns	0.337165	ns	0.752594	ns	0.00241335	**	0.628837	ns	0.856218	ns	0.0332864	*	0.609339	ns	0.676676	ns	0.0855188	ns
As 7	0.261464	ns	0.107804	ns	0.775097	ns	0.0277752	*	0.468648	ns	0.787774	ns	0.386476	ns	0.612046	ns	9.56847e-05	***	0.289863	ns	0.319701	ns	0.0977519	ns	0.171933	ns	0.253891	ns	0.0942105	ns	0.285057	ns	0.382052	ns	0.0993654	ns
A.sylvaticus Pop	FTou		FGu		GBAs		GBSt		DBa		Eba		CZPl
Locus	Prob	Signif	Prob	Signif	Prob	Signif	Prob	Signif	Prob	Signif	Prob	Signif	Prob	Signif
ApFl 87	0.498102	ns	0.679029	ns	0.558141	ns	0.352185	ns	0.236363	ns	0.244618	ns	0.997935	ns
ApFl BG9	0.413107	ns	0.382052	ns	0.96338	ns	0.229238	ns	0.764317	ns	0.696341	ns	0.289918	ns
ApFl DC7	0.865686	ns	0.238103	ns	0.504985	ns	0.823784	ns	0.803785	ns	0.00445843	**	0.47056	ns
ApFl BF6	0.023016	*	0.696186	ns	0.173578	ns	0.226158	ns	0.338375	ns	0.0256291	*	0.012918	*
As 12	0.0988268	ns	0.293059	ns	0.521261	ns	0.599788	ns	0.515997	ns	4.53251e-05	***	0.288909	ns
As 20	0.211399	ns	0.696186	ns	0.171933	ns	0.362005	ns	0.247164	ns	0.00846307	**	0.734583	ns
As 27	0.303085	ns	0.0455003	*	0.525529	ns	0.126395	ns	0.490506	ns	0.00121059	**	0.111968	ns
GACAD1A	0.274595	ns	0.521261	ns	0.238103	ns	0.605388	ns	0.680388	ns	0.00448198	**	0.465192	ns
As 7	0.807269	ns	0.339379	ns	0.285057	ns	0.521261	ns	0.348927	ns	0.0854429	ns	0.181472	ns
As 11	0.028359	*	Monomorphic		0.238103	ns	0.518247	ns	0.103123	ns	0.00324086	**	0.00738316	**
As 34	0.0838095	ns	0.0460117	*	0.352776	ns	0.229238	ns	0.363218	ns	0.0190532	*	0.716183	ns
CAA2A	0.145958	ns	0.382052	ns	0.353144	ns	0.440493	ns	0.491164	ns	0.237789	ns	0.423863	ns
TNF-CA	0.302234	ns	0.521261	ns	0.256412	ns	0.486357	ns	0.091988	ns	0.173165	ns	0.701978	ns
GTTD9A	0.00248861	**	0.207316	ns	0.353144	ns	0.0202567	*	0.337165	ns	4.0213e-06	***	0.0171776	*
GTTD8S	0.0416978	*	0.696186	ns	0.230139	ns	0.823784	ns	0.171797	ns	0.0100859	*	0.289918	ns
GTTF9A	0.0152447	*	0.0455003	*	0.775097	ns	Monomorphic		0.0253473	*	7.98614e-10	***	0.00180525	**
GACAA12A	0.998797	ns	0.532104	ns	0.676676	ns	0.867828	ns	0.891178	ns	0.998412	ns	0.997578	ns
Levels of significance: ns – nonsignificant, * - P (0.05-0.01), ** - P (0.01-0.001), ** - P(<0.001). Abbreviation of populations as in Table S1.

## Sheet: List2
Locus	CZBenS		CZCM1S		HRVSS		IBriS		CZLi05S		DBaS		DLauS		CZDouS		MK12S		MK10S		MK8S		MK9S		SKPoS		SrbSPS		FGuS
L1	0.803785	ns	7.74422e-06	***	0.207316	ns	0.00245397	**	1.5919e-15	***			0.00351896	**	1.58304e-18	***	0.0253473	*	1.20799e-05	***	0.0183728	*	0.0286856	*	Monomorphic		0.775097	ns	Monomorphic
L2	0.0202567	*	0.00769397	**	0.207316	ns	0.813617	ns	3.02163e-16	***	0.00444352	**	0.000384795	***	1.80614e-15	***	0.0253473	*	0.323591	ns	0.0365648	*	0.375267	ns	0.874508	ns	Monomorphic		0.235498	ns
L3	monomorphic		monomorphic		0.0460117	*	monomorphic		4.60044e-20	***					4.80394e-08	***	0.0253473	*	0.00215745	**	0.115843	ns	0.421284	ns	Monomorphic		Monomorphic		0.00815097	**
L4	0.0185661	*	0.908707	ns	0.230139	ns	5.19671e-05	***	0.22811	ns	0.437293	ns	0.0346432	*	2.15997e-06	***	0.0253473	*	0.440433	ns	0.0227899	*	0.00113608	**	0.0110138	*	0.171797	ns	0.00290515	**
L5	0.0202567	*	monomorphic		monomorphic		0.415987	ns	0.00126177	**	0.0111457	*	5.87823e-13	***	2.08036e-32	***	0.0253473	*	1.91231e-05	***	Monomorphic		0.93403	ns	0.000911119	***	0.350648	ns	0.00815097	**
L6	0.0253473	*	monomorphic		monomorphic		monomorphic		monomorphic		0.527089	ns	4.32046e-08	***	0.938507	ns	0.0253473	*	0.0089036	**	Monomorphic		0.885325	ns	Monomorphic		1	ns	Monomorphic
L7	0.241489	ns	8.36752e-05	***	0.261464	ns	0.0457952	*	8.16432e-14	***	0.413437	ns	0.0934614	ns	7.21346e-08	***	0.0185661	*	0.347952	ns	0.917532	ns	0.669155	ns	Monomorphic		0.0455003	*	0.063489	ns
L8	0.0202567	*	7.74422e-06	***	0.775097	ns	0.000462943	***	1.5919e-15	***	0.874508	ns	0.926035	ns	0.938507	ns	0.0253473	*	0.367047	ns	0.725445	ns	0.0646091	ns	Monomorphic		0.0460117	*	Monomorphic
L9	0.164476	ns	0.00014622	***	0.0460117	*	3.63204e-06	***	0.000587052	***	0.198478	ns	0.00086597	***	0.714072	ns	0.0253473	*	0.0144652	*	0.440493	ns	0.0448279	*	0.740144	ns	0.339379	ns	Monomorphic
L10	0.0185661	*	monomorphic		0.775097	ns	0.000182811	***	7.44809e-08	***			0.0438987	*	0.938507	ns	Monomorphic		0.597081	ns	0.345779	ns	0.215725	ns	Monomorphic		Monomorphic		0.260028	ns
L11	0.17812	ns	0.908707	ns	0.775097	ns	9.1461e-05	***	3.42659e-05	***	0.392134	ns	0.00530482	**	0.0887962	ns	0.0253473	*	7.63238e-05	***	0.154035	ns	0.00444095	**	0.00708153	**	0.0455003	*	0.0700765	ns
L12	0.0253473	*			0.775097	ns	0.000182811	***	1.25408e-12	***	0.600503	ns	0.0577831	ns	Monomorphic		0.0253473	*	0.282778	ns	0.16079	ns	0.117382	ns	Monomorphic		0.0455003	*	0.00815097	**
L13	0.207316	ns	2.39618e-07	***	0.775097	ns	0.00468249	**	1.26742e-05	***	0.411752	ns	1.80882e-10	***	0.00265977	**	0.0253473	*	0.194388	ns	0.0944656	ns	0.00135038	**	0.0150934	*	0.207316	ns	0.137561	ns
L14	0.244697	ns	7.74422e-06	***	monomorphic		0.00578803	**	1.84182e-20	***	0.000529156	***			0.609827	ns	0.0253473	*	0.00335429	**	0.752138	ns	0.392195	ns	0.879426	ns	Monomorphic		0.00183462	**
L15	monomorphic		0.204233	ns	0.628837	ns	5.21812e-07	***	9.02726e-06	***	0.631827	ns	1.49179e-07	***	1.42578e-17	***	0.0253473	*	0.0154959	*	0.0942678	ns	0.000490737	***	Monomorphic		0.0455003	*	0.0286856	*
L16	monomorphic		7.74422e-06	***	0.637352	ns	2.46974e-05	***	0.0290908	*	0.338473	ns	1.35471e-06	***	3.97368e-11	***	0.0253473	*	0.0704802	ns	0.0877603	ns	0.072189	ns	0.740144	ns	Monomorphic		Monomorphic
Locus	CZCBN		CZCM1N		IBuN		ICiSN		CZLi05N		DBaN		CZDouN		PLPuN		GBScN		CZPlN		SKRuzN		FGuN		FTouN		GBAsN		GBStN
L1	0.46593	ns	0.307342	ns	Monomorphic		0.572407	ns	monomorphic		0.000911119	***	0.34303	ns	Monomorphic		0.157299	ns	0.157299	ns	0.2173	ns	0.7537	ns	0.547667	ns	0.445328	ns	0.686168	ns
L2	0.410499	ns	0.51833	ns	Monomorphic		0.637352	ns	0.514165	ns	0.197278	ns	0.386904	ns	0.350648	ns	0.157299	ns	0.261464	ns	0.2173	ns	0.00917919	**	0.0439839	*	0.00113398	**	0.193265	ns
L3	0.345779	ns	0.000107511	***	Monomorphic		0.261464	ns	monomorphic		0.0122083	*	0.0832645	ns	0.504985	ns	0.637352	ns	0.157299	ns	Monomorphic		0.129662	ns	0.409497	ns	0.00467773	**	0.9487	ns
L4	0.130834	ns	0.544125	ns	0.637352	ns	0.637352	ns	0.0658705	ns	0.068657	ns	0.386476	ns	0.0460117	*	0.261464	ns	0.173578	ns	0.207316	ns	0.605388	ns	0.40851	ns	0.0389834	*	0.28149	ns
L5	0.819525	ns	0.681707	ns	0.11161	ns	monomorphic		0.859993	ns	3.29167e-06	***	0.173578	ns	0.0455003	*	Monomorphic		0.861385	ns	0.0619688	ns	0.629625	ns	0.0450435	*			0.076859	ns
L6	0.409075	ns	0.0227756	*	0.506165	ns	0.261464	ns	monomorphic		0.0118166	*	0.42319	ns	0.350648	ns	0.157299	ns	0.173578	ns	0.226614	ns	0.0122239	*	0.195384	ns	0.266403	ns	0.148255	ns
L7	0.483698	ns	0.769146	ns	0.42319	ns	0.261464	ns	0.84734	ns	0.00026728	***	0.563703	ns	Monomorphic		0.157299	ns	0.11161	ns	0.527585	ns	0.0147866	*	0.850436	ns	0.00811363	**	0.200873	ns
L8	0.647457	ns	0.150618	ns	0.34303	ns	0.637352	ns	0.127681	ns	0.0144275	*	0.729034	ns	0.350648	ns	0.157299	ns	0.11161	ns	0.171797	ns	0.0289588	*	0.124652	ns	0.179546	ns	0.115235	ns
L9	0.587219	ns	0.135867	ns	0.808847	ns	0.261464	ns	0.289918	ns	0.0547894	ns	0.42319	ns	0.244697	ns	Monomorphic		0.11161	ns	0.558141	ns	0.00247007	**	0.393685	ns	0.718861	ns	0.511394	ns
L10	monomorphic		monomorphic		0.729034	ns	monomorphic		0.838729	ns	0.458473	ns	monomorphic		Monomorphic		Monomorphic		Monomorphic		Monomorphic		0.994497	ns	Monomorphic		Monomorphic		0.00467773	**
L11	0.0439361	*	0.0147465	*	0.572407	ns	0.637352	ns	0.10256	ns	0.0585118	ns	monomorphic		0.0455003	*	Monomorphic		Monomorphic		0.628837	ns	0.527431	ns	0.478862	ns	0.268293	ns	0.409075	ns
L12	0.862199	ns	0.413994	ns	0.11161	ns	0.261464	ns	0.270289	ns	6.52311e-05	***	0.861385	ns	0.0455003	*	Monomorphic		0.11161	ns	0.2173	ns	0.767288	ns	0.188134	ns	0.361805	ns	0.102108	ns
L13	0.27646	ns	0.371062	ns	0.0832645	ns	0.261464	ns	0.63025	ns	0.091004	ns	0.34303	ns	0.0455003	*	Monomorphic		0.11161	ns	0.0460117	*	0.999653	ns	0.978481	ns	0.00467773	**	0.519471	ns
L14	0.345779	ns	0.390497	ns	0.0832645	ns	0.157299	ns	0.270289	ns	0.0112205	*	monomorphic		0.0455003	*	0.637352	ns	0.285057	ns	0.543813	ns	0.730621	ns	0.659243	ns	0.0427553	*	0.348927	ns
L15			0.0447066	*	Monomorphic		0.157299	ns	monomorphic		0.0385292	*	0.0832645	ns	1	ns	0.637352	ns	0.0832645	ns	0.930916	ns	1.56524e-05	***	0.0687155	ns	0.000400438	***	0.00113398	**
L16	0.728627	ns	6.94037e-05	***	0.637352	ns	0.42319	ns	0.84734	ns	0.00665942	**	0.285057	ns	0.2173	ns	0.157299	ns	0.386904	ns	0.339379	ns	0.000424243	***	0.0510476	ns	0.00679484	**	0.0597519	ns

## Sheet: List3
Pop		N	Na	Ne	I	Ho	He	uHe
Ben	Mean	2	2.83333	2.62778	0.931275	0.666667	0.552083	0.736111
	SE	0	0.270615	0.28621	0.119219	0.112367	0.062421	0.083228
Cvi	Mean	3	3.75	3.3	1.17053	0.638889	0.62963	0.755556
	SE	0	0.391675	0.342008	0.139764	0.112054	0.0653537	0.0784244
D1Kre	Mean	2	2.5	2.29444	0.815751	0.5	0.510417	0.680556
	SE	0	0.230283	0.221938	0.103548	0.123091	0.0564461	0.0752614
D1b	Mean	4	3.75	3.0485	1.14304	0.5625	0.622396	0.71131
	SE	0	0.37183	0.316371	0.112415	0.107154	0.0484212	0.0553385
Doup	Mean	6	5.25	4.16211	1.45251	0.583333	0.709491	0.77399
	SE	0	0.478714	0.460663	0.122638	0.0928867	0.0470206	0.0512952
Fin	Mean	4	3.25	2.49502	0.914557	0.541667	0.502604	0.574405
	SE	0	0.391675	0.362919	0.138108	0.096498	0.0657825	0.0751799
Fr1	Mean	5.91667	6	4.69548	1.61783	0.638889	0.767176	0.838131
	SE	0.0833333	0.460566	0.439867	0.0840673	0.0980306	0.0204193	0.0220529
Fr2	Mean	1.91667	2.41667	2.24444	0.76889	0.666667	0.479167	0.638889
	SE	0.0833333	0.259905	0.240976	0.122789	0.128118	0.0702292	0.0936389
Hlin	Mean	2	2.58333	2.35	0.844632	0.541667	0.520833	0.694444
	SE	0	0.228908	0.222191	0.104462	0.114454	0.0572271	0.0763028
Chor	Mean	2	3.08333	2.93889	1.02882	0.791667	0.59375	0.791667
	SE	0	0.28758	0.305996	0.123955	0.096498	0.0636727	0.0848969
Chot	Mean	2	3	2.74444	1.02882	0.583333	0.614583	0.819444
	SE	0	0.174078	0.195889	0.0666749	0.0833333	0.0286135	0.0381514
It1	Mean	5.25	6	4.9905	1.60582	0.668056	0.748299	0.828529
	SE	0.27866	0.590326	0.559167	0.136508	0.0759468	0.0508701	0.0552491
It2	Mean	1.75	2.5	2.33333	0.808672	0.541667	0.5	0.722222
	SE	0.130558	0.261116	0.235702	0.12315	0.114454	0.0705095	0.101199
KH	Mean	24.4167	12.5	7.02362	2.08234	0.637989	0.818241	0.835336
	SE	0.192996	1.21543	0.879533	0.13754	0.0703036	0.0331003	0.0337617
Klat	Mean	2	2.58333	2.39444	0.82283	0.541667	0.5	0.666667
	SE	0	0.28758	0.309715	0.123971	0.114454	0.0634399	0.0845865
Ktis	Mean	1.91667	2.5	2.3	0.797771	0.458333	0.489583	0.652778
	SE	0.0833333	0.261116	0.242254	0.124554	0.114454	0.0712748	0.0950331
Mac1	Mean	2	3	2.8	1.02882	0.666667	0.614583	0.819444
	SE	0	0.213201	0.232683	0.0791545	0.112367	0.0324881	0.0433175
Mac10	Mean	6	6.83333	5.62067	1.76645	0.763889	0.798611	0.871212
	SE	0	0.600925	0.607189	0.0995134	0.083228	0.0215234	0.02348
Mac12	Mean	3	4.25	3.84634	1.31888	0.694444	0.685185	0.822222
	SE	0	0.391675	0.455752	0.119804	0.0958599	0.0470478	0.0564573
Mac9	Mean	14	9.75	6.39612	1.95609	0.732143	0.809099	0.839065
	SE	0	0.9702	0.755126	0.129253	0.057065	0.0310533	0.0322034
Nach	Mean	2	2.5	2.27222	0.826652	0.583333	0.520833	0.694444
	SE	0	0.194625	0.160063	0.0922971	0.1205	0.0529287	0.0705717
NeBa	Mean	5	5.5	4.52222	1.52356	0.6	0.738333	0.82037
	SE	0	0.596708	0.494281	0.128901	0.0984732	0.0355441	0.0394935
NeKot	Mean	2	2.58333	2.28889	0.862612	0.541667	0.541667	0.722222
	SE	0	0.148647	0.140066	0.0644033	0.096498	0.0320294	0.0427059
NeKrei	Mean	9.91667	6.58333	4.85447	1.62652	0.740741	0.74126	0.780682
	SE	0.0833333	0.542976	0.570177	0.127401	0.0720775	0.048019	0.0505856
NeLau	Mean	13	8	5.21875	1.73084	0.660256	0.751726	0.781795
	SE	0	0.651339	0.625363	0.143115	0.0880416	0.0527345	0.0548438
NePin	Mean	4	4.25	3.37439	1.24077	0.604167	0.640625	0.732143
	SE	0	0.391675	0.391623	0.125917	0.0718949	0.0536461	0.0613098
NeSol	Mean	7.91667	6.41667	4.46645	1.55743	0.735119	0.721593	0.770223
	SE	0.0833333	0.668086	0.619235	0.132447	0.0553385	0.0406761	0.0432629
NeTor	Mean	8	6.58333	4.22583	1.59346	0.739583	0.734375	0.783333
	SE	0	0.434468	0.365646	0.0903416	0.067872	0.0329357	0.0351314
Plz	Mean	3	3.33333	2.98929	1.05501	0.638889	0.592593	0.711111
	SE	0	0.395684	0.343029	0.139025	0.11933	0.0646342	0.077561
Pol1	Mean	2	2.75	2.57222	0.902394	0.708333	0.541667	0.722222
	SE	0	0.27866	0.290878	0.120324	0.114454	0.0621835	0.0829114
Pri	Mean	2	2.41667	2.11667	0.765068	0.625	0.479167	0.638889
	SE	0	0.192996	0.177169	0.0956441	0.0897176	0.0551198	0.0734931
Rajn	Mean	4	4.16667	3.45771	1.21818	0.625	0.630208	0.720238
	SE	0	0.489795	0.442588	0.152727	0.084275	0.0678175	0.0775057
Sk1	Mean	3	3.58333	3.22967	1.15287	0.611111	0.638889	0.766667
	SE	0	0.35799	0.334394	0.116132	0.0902049	0.0476241	0.0571489
Sk2	Mean	2.83333	3.91667	3.41261	1.21879	0.708333	0.648148	0.788889
	SE	0.112367	0.35799	0.393774	0.119753	0.0823809	0.0504357	0.0586511
Srb	Mean	3	3.08333	2.54267	0.968802	0.638889	0.560185	0.672222
	SE	0	0.228908	0.239894	0.0935044	0.0866349	0.0466109	0.0559331
Str	Mean	20.9167	10.4167	6.27861	1.8799	0.669841	0.762504	0.781197
	SE	0.0833333	1.19632	1.04288	0.1735	0.0662877	0.0490644	0.0502889
Ves	Mean	2	3.08333	2.91667	1.03972	0.666667	0.604167	0.805556
	SE	0	0.259905	0.269446	0.112868	0.112367	0.0592594	0.0790126
Zaj	Mean	2	2.75	2.43889	0.913295	0.666667	0.552083	0.736111
	SE	0	0.179435	0.157945	0.0919945	0.0940127	0.0543085	0.0724114
Uk3	Mean	2	2.66667	2.52222	0.855533	0.541667	0.510417	0.680556
	SE	0	0.309773	0.309755	0.139897	0.129952	0.0760942	0.101459
